# Supplementary material for: Sex ratio and relatedness in the Griffon vulture (Gyps fulvus) population of Serbia
Source: PeerJ. 2022 Dec 7;10:e14477. doi: 10.7717/peerj.14477 (PMC9745909; doi:10.7717/peerj.14477)
Supplement: Supplemental Information 2 — ID of the sampled bird, year of hatching, ♀ - female, ♂ - male, FS/PO - full-siblings or parent-offspring relationship, SOR - second order relationship, TOR - third-order [file peerj-10-14477-s002.xlsx]

## Sheet: S2
Figure S2. Family tree reconstructed on the basis of CI95 relatedness estimate between the 57 sampled brids originating from 57 different nests.
Legend: ID of the sampled bird, year of hatching, ♀ - female, ♂ - male, FS/PO - full-siblings or parent-offspring relationship, SOR - second order relationship, TOR - third-order relationship,
SF1 dyads																									FS/PO
																								SF1 (2019) ♀			SOR					TOR
SF4 dyads
																								S27 (2014) ♂
SF9 dyads																				SOR
																						FS/PO		SA3 (2017) ♂
SC6 dyads																							SOR
																								S31 (2014) ♂
SC8 dyads
SF0 dyads																								SE0 (2019) ♀					TOR
SF5 dyads																								S33 (2014) ♂
SF6 dyads
																								S46 (2015) ♀
SF8 dyads
SE1 dyads																SOR								S94 (2017) ♂
				TOR																																					TOR
SE2 dyads																			TOR					S96 (2018) ♀										TOR
													TOR															SOR					TOR
SD1 dyads																								SF4 (2019) ♂		SOR
																	SOR
S069 dyads																								S01 (2013) ♀
S99 dyads																				SOR				SF9 (2019) ♂
																											SOR					TOR
SA6 dyads																								SD6 (2018) ♂
SD4 dyads
						TOR																		S87 (2017) ♀
SC2 dyads
																								SC3 (2018) ♂
SC9 dyads
														TOR										SA4 (2017) ♂
S87 dyads
																								S34 (2014) ♂		FS/PO
S88 dayds
							TOR																	SE2 (2019) ♀
S89 dyads										TOR
												TOR							TOR					S28 (2014) ♀
S94 dyads
																								SC6 (2019) ♀
S95 dyads																					SOR						SOR
																								S078 (2011) ♂
SD0 dyads
S69 dyads
		TOR																						SF5 (2019) ♂															TOR
SC3 dyads																															TOR
																								SF6 (2019) ♂
SA3 dyads												TOR
																								SC2 (2018) ♀
SA4 dyads
																					SOR			SC8 (2019) ♂
S70 dyads											TOR																								TOR
																								SF0 (2019) ♂
S74 dyads																											SOR										TOR
								TOR				TOR												SD0 (2018) ♂
S54 dyads
																								S51 (2015) ♂
S27 dyads
						TOR																		S26 (2014) ♀
S28 dyads
																								S03 (2013) ♂
S34 dyads														TOR
S33 dyads																								SF8 (2019) ♀
S03 dyads																								S25 (2014) ♀
																				SOR
S31 dyads
																								SC9 (2018) ♀
S078 dyads
																								S72 (2016) ♂
S033 dyads
																			TOR					SE1 (2019) ♀
SF7 dyads																															TOR
																								SD1 (2018) ♀
																								SD4 (2018) ♂
																								BE423 (2009) ♀
															SOR									S069 (2018) ♀
																											SOR
																								S99 (2018) ♂
																								SA6 (2018) ♀
																								S033 (2009) ♀			SOR
											TOR			TOR										S70 (2016) ♂
																							FS/PO														TOR
																								S43 (2016) ♀
																								S32 (2014) ♂
																					SOR
																								S88 (2017) ♀
																															TOR
																								SD8 (2018) ♂
														TOR
																								S89 (2017) ♀
																								S95 (2017) ♂
															TOR								FS/PO	S53 (2016) ♂
																								S69 (2016) ♀
																								S74 (2016) ♀
																								S09 (2013) ♂
																								S54 (2014) ♀
																								SF7 (2019) ♀
