# Supplementary material for: Sex ratio and relatedness in the Griffon vulture (Gyps fulvus) population of Serbia
Source: PeerJ. 2022 Dec 7;10:e14477. doi: 10.7717/peerj.14477 (PMC9745909; doi:10.7717/peerj.14477)
Supplement: Supplemental Information 3 [file peerj-10-14477-s003.xlsx]

## Sheet: S1
Table S1. Results of the molecular sexing for the chicks originating from the same nests that were visited multiple times during the period of 2013-2021. Sampled nests were supposedly used by the same pair of adult breeding birds.
		year of hatching/sampling and sex of the hatchling												% per nest
Nest ID	Sampels ID	2013	2014	2015	2016	2017	2018	2019	2020	2021	Ns	N♂	N♀	♂	♀
N1	S72, S04	♀			♂						2	1	1	50	50
N2	S97, S42			♀		♀					2	0	2	0	100
N3	S71, SF9				♂			♂			2	2	0	100	0
N4	S98, S65, S39, S05, SF7, SH9	♀	♂		♂	♂		♀		♂	6	4	2	66.6667	33.3333
N5	S40, S18, SE6, S06	♂	♀	♀					♀		4	1	3	25	75
N6	SE5, S25, S07	♂	♀						♂		3	2	1	66.6667	33.3333
N7	SE7, SD8, S24		♂				♂		♀		3	2	1	66.6667	33.3333
N8	SC9, S93					♀	♀				2	0	2	0	100
N9	SH7, SG3								♂	♀	2	1	1	50	50
N10	SC0, S69				♀		♂				2	1	1	50	50
N11	SG0, SF5, SD7, S12	♀					♂	♂	♀		4	2	2	50	50
N12	SD6, SA5					♀	♂				2	1	1	50	50
N13	SG1, SF8							♀	♀		2	0	2	0	100
N14	SC6, SA7						♀	♀			2	0	2	0	100
N15	SA0, S58, SO0	♂			♂	♂					3	3	0	100	0
N16	S55, S36, S26, S10	♂	♀	♂	♂						4	3	1	75	25
N17	SG9, SE0, SD3, S90					♀	♀	♀	♂		4	1	3	25	75
N18	SJ1, SE1, S91					♂		♀	♂		3	2	1	66.6667	33.3333
N19	SJ2, SD1						♀		♀		2	0	2	0	100
N20	SF1, SC5						♀	♀			2	0	2	0	100
N21	S53, S38, S13, S95	♂	♀		♂	♂					4	3	1	75	25
N22	SJ8, S99						♂		♂		2	2	0	100	0
N23	SG7, SC1						♀		♀		2	0	2	0	100
N24	SA6,S92					♀	♀				2	0	2	0	100
N25	SE9, SF4, SA2, S63, S44			♀	♀	♂		♂	♀		5	2	3	40	60
N26	SJ9, S74				♀				♀		2	0	2	0	100
	∑	8	6	4	9	10	12	9	13	2	73	33	40
Ns - number of chicks originating from the same nest; N♂ - number of mail chicks; N♀ - number of females; ♂ - males; ♀ - females

## Sheet: S2
Table S2. Taken from Davidovic et al., 2020. a.) Lengths of PCR products (bp) detected for each individual sampled in Serbian Gyps fulvus population; b.) Length of fragments transformed in the number of repeats detected for each individual sampled in Serbian Gyps fulvus population
a.)	Microsastellite loci													b.)	Microsastellite loci
Individual	GF3H3	GF3F3	GF8G1	GF9C1	GF11A4	BV11	BV12	BV13	BV17	BV20					GF3H3	GF3F3	GF8G1	GF9C1	GF11A4	BV11	BV12	BV13	BV17	BV20
SF1	130.89	173.26	270.86	264.98	126.82	155.89	261.93	173.33	181.59	130.7				SF1	2	4	1	14	2	4	10	3	1	1
	141	173.26	272.87	264.98	147.33	155.89	264.37	173.33	181.59	136.44					7	4	2	14	6	4	12	3	1	4
SF9	130.73	173.12	270.78	256.98	152.34	155.85	264.43	173.31	183.16	134.51				SF9	2	4	1	10	7	4	12	3	2	3
	140.9	173.12	272.78	264.81	162.69	155.85	264.43	173.31	183.16	136.38					7	4	2	14	9	4	12	3	2	4
SA9	140.98	173.13	270.89	256.86	131.63	151.93	250.74	172.53	181.51	134.45				SA9	7	4	1	10	3	2	5	3	1	3
	140.98	173.13	272.79	265.06	162.74	163.72	264.35	172.53	181.51	134.45					7	4	2	14	9	8	12	3	1	3
SC6	130.79	173.31	270.85	264.84	126.53	151.93	262.69	173.41	181.76	134.49				SC6	2	4	1	14	2	2	11	3	1	3
	140.96	175.4	272.86	264.84	141.81	153.83	264.61	173.41	183.74	136.39					7	5	2	14	5	3	12	3	2	4
SC8	128.77	173.23	272.86	252.99	126.5	152	262.48	173.37	181.63	134.35				SC8	1	4	2	8	2	2	11	3	1	3
	140.98	175.18	272.86	266.79	152.26	153.93	264.47	173.37	183.69	136.29					7	5	2	15	7	3	12	3	2	4
SF0	128.79	173.25	272.93	253.05	126.69	155.86	266.18	173.38	181.45	130.66				SF0	1	4	2	8	2	4	13	3	1	1
	140.96	175.23	272.93	266.86	152.41	159.79	277.89	173.38	183.45	130.66					7	5	2	15	7	6	18	3	2	1
SF4	130.84	166.99	270.87	253.04	121.64	151.94	264.34	173.43	181.52	134.53				SF4	2	1	1	8	1	2	12	3	1	3
	130.84	173.22	272.92	270.93	157.56	157.84	264.34	173.43	181.52	134.53					2	4	2	17	8	5	12	3	1	3
SF5	130.81	173.23	270.92	253.06	131.77	153.92	262.51	173.42	181.67	134.5				SF5	2	4	1	8	3	3	11	3	1	3
	141.06	173.23	270.92	255.06	142.12	157.82	264.45	173.42	183.62	136.37					7	4	1	9	5	5	12	3	2	4
SF6	130.87	173.31	270.83	268.88	121.7	152.04	261.91	173.47	181.65	130.65				SF6	2	4	1	16	1	2	10	3	1	1
	130.87	177.39	272.84	270.9	126.74	153.97	264.39	173.47	183.67	136.45					2	6	2	17	2	3	12	3	2	4
SF7	130.8	173.13	270.99	267	126.76	155.93	264.5	173.39	181.78	130.68				SF7	2	4	1	15	2	4	12	3	1	1
	141.02	173.13	272.98	269.07	131.78	157.92	289.64	173.39	181.78	134.5					7	4	2	16	3	5	24	3	1	3
SF8	141.3	173.33	272.9	262.91	142.06	153.95	264.55	173.44	181.74	134.48				SF8	7	4	2	13	5	3	12	3	1	3
	141.3	173.33	272.9	264.93	147.22	156.14	264.55	173.44	183.74	134.48					7	4	2	14	6	4	12	3	2	3
SE1	128.83	173.24	272.98	262.99	131.8	157.93	264.43	173.44	181.77	130.67				SE1	1	4	2	13	3	5	12	3	1	1
	130.85	173.24	272.98	271.05	152.46	157.93	279.86	173.44	181.77	134.49					2	4	2	17	7	5	19	3	1	3
SE2	130.85	173.35	270.91	258.95	141.99	159.93	264.5	173.42	181.73	130.68				SE2	2	4	1	11	5	6	12	3	1	1
	141	173.35	270.91	258.95	147.2	159.93	278.02	173.42	181.73	136.39					7	4	1	11	6	6	19	3	1	4
SD1	128.8	173.38	272.9	253.05	131.78	151.98	260.64	173.56	183.76	130.71				SD1	1	4	2	8	3	2	10	3	2	1
	130.83	173.38	272.9	271.06	152.42	155.95	264.45	173.56	183.76	134.44					2	4	2	17	7	4	12	3	2	3
S069	128.8	173.12	270.91	266.92	121.71	152.07	264.4	173.39	181.69	134.48				S069	1	4	1	15	1	2	12	3	1	3
	134.91	175.25	272.95	269.02	131.81	157.96	266.29	173.39	183.65	134.48					4	5	2	16	3	5	13	3	2	3
S99	128.88	173.26	270.9	259.03	131.75	152.07	264.4	173.42	181.69	134.48				S99	1	4	1	11	3	2	12	3	1	3
	130.82	173.26	273	259.03	162.9	157.96	266.29	173.42	183.65	134.48					2	4	2	11	9	5	13	3	2	3
S96	130.76	173.32	272.85	253.03	121.75	152.04	254.92	173.3	181.72	133.76				S96	2	4	2	8	1	2	7	3	1	3
	140.91	173.32	272.85	281.03	162.82	152.04	264.47	173.3	181.72	133.76					7	4	2	22	9	2	12	3	1	3
SA6	130.7	173.33	272.9	256.91	121.62	155.93	264.42	173.38	181.72	130.7				SA6	2	4	2	10	1	4	12	3	1	1
	130.7	177.33	272.9	262.84	162.84	155.93	264.42	173.38	181.72	134.54					2	6	2	13	9	4	12	3	1	3
SD4	128.72	173.31	272.85	254.95	126.64	155.82	264.15	173.36	182.92	130.67				SD4	1	4	2	9	2	4	12	3	2	1
	130.68	173.31	272.85	264.99	131.69	155.82	275.68	173.36	182.92	134.48					2	4	2	14	3	4	17	3	2	3
SC2	130.81	173.19	270.82	269.02	126.67	153.98	266.06	173.36	181.05	136.4				SC2	2	4	1	16	2	3	13	3	1	4
	130.81	175.18	270.82	269.02	147.17	155.91	266.06	173.36	183.02	136.4					2	5	1	16	6	4	13	3	2	4
SC9	141	173.15	272.88	252.98	131.7	153.78	254.7	173.39	181.15	130.61				SC9	7	4	2	8	3	3	7	3	1	1
	141	175.25	272.88	262.86	147.22	159.81	265.95	173.39	183.07	134.38					7	5	2	13	6	6	12	3	2	3
S87	140.94	173.1	270.91	256.94	126.64	157.87	264.12	173.32	181.12	136.31				S87	7	4	1	10	2	5	12	3	1	4
	140.94	173.1	270.91	264.96	141.94	157.87	264.12	173.32	181.12	136.31					7	4	1	14	5	5	12	3	1	4
S88	130.81	173.18	272.78	256.97	131.74	151.93	254.73	173.36	181.08	130.74				S88	2	4	2	10	3	2	7	3	1	1
	141.02	175.24	272.78	260.87	131.74	155.84	264.29	173.36	181.08	136.41					7	5	2	12	3	4	12	3	1	4
S89	136.92	173.1	272.9	253.01	126.72	155.85	244.86	173.45	181.06	130.67				S89	5	4	2	8	2	4	2	3	1	1
	141.01	173.1	272.9	254.99	147.18	163.68	264.32	173.45	181.06	136.45					7	4	2	9	6	8	12	3	1	4
S94	130.83	173.12	270.88	252.98	121.7	155.86	264.32	173.41	181.26	130.75				S94	2	4	1	8	1	4	12	3	1	1
	140.96	173.12	272.88	264.72	126.71	157.9	266.15	173.41	181.26	134.63					7	4	2	14	2	5	13	3	1	3
S95	128.75	173.11	270.88	256.97	136.68	157.85	260.54	173.44	181.64	130.64				S95	1	4	1	10	4	5	10	3	1	1
	140.95	173.11	270.88	268.97	152.35	157.85	279.8	173.44	181.64	130.64					7	4	1	16	7	5	19	3	1	1
SD0	141.01	173.29	272.96	252.99	152.4	157.89	264.42	173.44	181.75	134.46				SD0	7	4	2	8	7	5	12	3	1	3
	141.01	175.29	272.96	265.06	152.4	159.86	266.23	173.44	183.71	136.37					7	5	2	14	7	6	13	3	2	4
S69	130.82	173.45	272.9	262.97	141.92	155.85	244.95	173.42	181.6	130.69				S69	2	4	2	13	5	4	2	3	1	1
	136.88	173.45	272.9	265.02	141.92	163.68	266.2	173.42	183.59	134.49					5	4	2	14	5	8	13	3	2	3
SC3	130.8	173.04	272.85	253.01	126.63	151.97	250.89	173.45	181.57	134.38				SC3	2	4	2	8	2	2	5	3	1	3
	140.98	173.04	272.85	260.91	162.73	157.83	264.36	173.45	181.57	136.35					7	4	2	12	9	5	12	3	1	4
SA3	130.75	173.11	270.82	253.05	126.65	151.85	264.28	173.11	181.24	134.41				SA3	2	4	1	8	2	2	12	3	1	3
	140.95	173.11	272.82	264.85	126.65	155.83	266.08	173.11	181.24	136.33					7	4	2	14	2	4	13	3	1	4
SA4	130.79	173.14	272.86	253.02	141.83	157.81	244.84	173.38	181.15	134.46				SA4	2	4	2	8	5	5	2	3	1	3
	138.82	173.14	272.86	256.9	162.72	163.59	264.22	173.38	181.15	134.46					6	4	2	10	9	8	12	3	1	3
S70	130.76	173.09	270.86	256.98	152.34	151.94	264.26	173.38	181.3	130.65				S70	2	4	1	10	7	2	12	3	1	1
	136.85	173.09	272.85	280.98	152.34	155.85	277.78	173.38	181.3	134.5					5	4	2	22	7	4	18	3	1	3
S53	130.78	173.4	270.91	256.97	136.77	153.86	254.73	173.36	181.32	130.63				S53	2	4	1	10	4	3	7	3	1	1
	140.97	173.4	270.91	268.95	152.35	157.75	279.76	173.36	183.3	130.63					7	4	1	16	7	5	19	3	2	1
S74	140.95	173.11	272.81	253.01	152.37	151.92	250.69	173.3	181.3	130.65				S74	7	4	2	8	7	2	5	3	1	1
	140.95	173.11	272.81	254.94	162.74	155.84	264.35	173.3	183.31	134.44					7	4	2	9	9	4	12	3	2	3
S46	130.74	173.15	270.8	262.96	121.56	155.81	264.2	173.39	181.38	130.72				S46	2	4	1	13	1	4	12	3	1	1
	130.74	173.15	272.83	264.98	131.68	155.81	266.06	173.39	183.37	136.42					2	4	2	14	3	4	13	3	2	4
S51	140.94	173.09	272.79	253.06	141.95	151.93	264.33	173.36	183.23	130.62				S51	7	4	2	8	5	2	12	3	2	1
	140.94	173.09	272.79	262.89	152.29	155.81	277.74	173.36	183.23	136.55					7	4	2	13	7	4	18	3	2	4
S54	140.91	173.25	272.81	253.08	136.76	151.86	264.27	173.43	181.38	130.6				S54	7	4	2	8	4	2	12	3	1	1
	140.91	175.27	272.81	264.95	147.09	151.86	277.75	173.43	183.35	136.38					7	5	2	14	6	2	18	3	2	4
S26	128.72	173.17	272.82	258.92	126.57	157.83	277.72	173.41	181.31	130.64				S26	1	4	2	11	2	5	18	3	1	1
	130.76	175.22	272.82	269.01	147.12	159.88	279.71	173.41	183.28	136.42					2	5	2	16	6	6	19	3	2	4
S25	141	173.19	272.82	262.89	141.94	151.93	264.25	173.38	181.23	130.62				S25	7	4	2	13	5	2	12	3	1	1
	141	173.19	272.82	264.8	141.94	157.82	289.48	173.38	183.28	136.41					7	4	2	14	5	5	24	3	2	4
S27	141	173.05	270.87	266.82	147.15	155.85	260.34	173.4	181.28	136.43				S27	7	4	1	15	6	4	10	3	1	4
	141	173.05	272.84	272.84	147.15	155.85	264.28	173.4	183.26	136.43					7	4	2	18	6	4	12	3	2	4
S28	130.78	173.1	270.83	269.01	131.71	151.97	264.3	173.45	181.31	130.64				S28	2	4	1	16	3	2	12	3	1	1
	140.96	177.28	272.88	269.01	141.92	155.86	264.3	173.45	183.2	134.52					7	6	2	16	5	4	12	3	2	3
S34	128.87	173.31	272.85	257.02	142.16	155.88	264.35	173.52	181.54	134.51				S34	1	4	2	10	5	4	12	3	1	3
	141.08	173.31	272.85	265	162.95	157.87	277.87	173.52	181.54	134.51					7	4	2	14	9	5	18	3	1	3
S33	141	173.29	273	256.99	142.06	151.95	261.79	173.44	181.45	130.62				S33	7	4	2	10	5	2	10	3	1	1
	141	173.29	273	267.03	147.27	155.86	264.38	173.44	181.45	136.48					7	4	2	15	6	4	12	3	1	4
S03	130.85	173.2	270.94	265.02	131.77	151.99	266.19	173.48	181.72	130.71				S03	2	4	1	14	3	2	13	3	1	1
	141.03	173.2	272.94	268.94	131.77	159.85	277.91	173.48	181.72	136.48					7	4	2	16	3	6	18	3	1	4
S01	130.85	173.22	272.82	253.04	121.77	151.98	264.3	173.45	181.32	134.59				S01	2	4	2	8	1	2	12	3	1	3
	141.11	173.22	272.82	268.97	126.78	155.88	266.14	173.45	181.32	136.48					7	4	2	16	2	4	13	3	1	4
S00	130.8	173.27	272.89	253.06	121.8	157.87	260.27	173.38	181.3	134.57				S00	2	4	2	8	1	5	10	3	1	3
	140.95	173.27	272.89	264.92	157.72	157.87	264.32	173.38	183.22	136.44					7	4	2	14	8	5	12	3	2	4
S31	130.88	173.22	270.88	264.94	126.79	153.91	264.4	173.49	181.41	130.73				S31	2	4	1	14	2	3	12	3	1	1
	141.05	173.22	272.91	281.04	142.09	153.91	264.4	173.49	181.41	136.44					7	4	2	22	5	3	12	3	1	4
S32	130.79	173.29	270.96	256.99	131.81	153.89	264.25	173.44	181.43	130.63				S32	2	4	1	10	3	3	12	3	1	1
	136.89	173.29	272.88	262.96	136.89	155.9	264.25	173.44	181.43	136.45					5	4	2	13	4	4	12	3	1	4
S078	141.06	173.33	270.89	253.05	131.9	153.99	264.36	173.48	181.5	136.56				S078	7	4	1	8	3	3	12	3	1	4
	141.06	175.37	270.89	254.99	142.12	155.92	264.36	173.48	181.5	136.56					7	5	1	9	5	4	12	3	1	4
BE423	128.93	173.23	270.82	255.02	131.88	152.04	254.78	173.45	181.52	134.63				BE423	1	4	1	9	3	2	7	3	1	3
	128.93	173.23	272.84	264.93	142.08	155.88	277.85	173.45	181.52	134.63					1	4	2	14	5	4	18	3	1	3
S09	141.11	173.38	272.92	253.13	152.54	154.01	264.48	173.44	181.79	130.76				S09	7	4	2	8	7	3	12	3	1	1
	141.11	173.38	272.92	268.98	152.54	155.96	275.98	173.44	183.73	136.47					7	4	2	16	7	4	17	3	2	4
S033	130.95	173.22	270.84	256.96	121.84	155.99	264.48	173.52	181.75	130.84				S033	2	4	1	10	1	4	12	3	1	1
	130.95	173.22	272.84	266.94	121.84	158.03	264.48	173.52	181.75	130.84					2	4	2	15	1	5	12	3	1	1
SD6	130.94	173.28	272.93	260.99	121.84	151.96	264.55	173.5	181.89	130.64				SD6	2	4	2	12	1	2	12	3	1	1
	130.94	173.28	272.93	264.96	152.61	155.9	264.55	173.5	183.86	134.56					2	4	2	14	7	4	12	3	2	3
SD8	137.04	173.4	272.89	253.05	131.91	154.06	245.13	173.55	181.93	130.7				SD8	5	4	2	8	3	3	2	3	1	1
	141.06	175.37	272.89	260.93	142.12	163.86	264.56	173.55	181.93	136.51					7	5	2	12	5	8	12	3	1	4
S43	130.86	173.47	270.91	262.98	121.82	155.97	264.46	173.5	181.86	130.71				S43	2	4	1	13	1	4	12	3	1	1
	141.04	173.47	272.86	268.96	142.07	157.91	264.46	173.5	181.86	134.57					7	4	2	16	5	5	12	3	1	3
S72	130.91	173.35	272.91	264.93	142.1	154.05	250.98	173.65	181.83	130.76				S72	2	4	2	14	5	3	5	3	1	1
	130.91	177.38	272.91	269.03	147.35	156.03	264.56	173.65	183.82	134.52					2	6	2	16	6	4	12	3	2	3
SE0	139.03	167.08	272.93	256.99	126.67	152.04	264.42	173.34	181.78	130.67				SE0	6	1	2	10	2	2	12	3	1	1
	141.12	173.33	272.93	262.92	147.22	155.87	277.91	173.34	181.78	136.48					7	4	2	13	6	4	18	3	1	4

## Sheet: S3
Table S3. Relatedness estimates according to seven different estimators: TrioMl (wang et al 2007.), Wang (Wang 2002), LynchLi (Lynch 1988 and Li et al 1993.), LynchRd (Lynch & Ritland 1999), Ritland (Ritland 1996), QuellerGt (Queller & Goodnight 1989), DyadMl (Millingan 2003)
Dyad	Individual 1	Individual 2	PopID1&2	TrioMl	Wang	LynchLi	LynchRd	Ritland	QuellerGt	DyadMl
1	SF1	SF9	SFSF	0.2173	0.2344	0.2764	0.1383	-0.088	0.215	0.237
2	SF1	SA9	SFSA	0.0879	-0.0185	0.0351	-0.0696	-0.0206	0.0287	0.0924
3	SF1	SC6	SFSC	0.1875	0.427	0.2764	0.1556	-0.0272	0.1477	0.188
4	SF1	SC8	SFSC	0	-0.0344	-0.1458	-0.2066	-0.2576	-0.3735	0
5	SF1	SF0	SFSF	0	-0.0258	-0.0252	-0.1124	-0.1321	-0.1131	0
6	SF1	SF4	SFSF	0	-0.2764	-0.1458	-0.1716	-0.095	-0.1813	0
7	SF1	SF5	SFSF	0	-0.1385	-0.0855	-0.1758	-0.0266	-0.1742	0
8	SF1	SF6	SFSF	0.1614	0.126	0.2161	0.1386	0.0489	-0.0197	0.3448
9	SF1	SF7	SFSF	0.0781	0.2583	0.3367	0.0148	0.1258	0.2407	0.1124
10	SF1	SF8	SFSF	0.1979	0.2537	0.2764	0.1432	-0.1379	0.1429	0.3344
11	SF1	SE1	SFSE	0	-0.1574	-0.1458	-0.2203	-0.1104	-0.1444	0
12	SF1	SE2	SFSE	0.2493	0.1366	0.2161	0.0305	0.27	0.1662	0.2973
13	SF1	SD1	SFSD	0.0715	-0.0607	-0.0855	0.021	-0.2622	-0.1847	0.0729
14	SF1	S069	SFS0	0	-0.4138	-0.4473	-0.2877	-0.3188	-0.5765	0
15	SF1	S99	SFS9	0	-0.2641	-0.2664	-0.247	-0.2453	-0.3412	0
16	SF1	S96	SFS9	0	-0.2132	-0.1458	-0.223	-0.1668	-0.1684	0
17	SF1	SA6	SFSA	0.2107	0.0191	0.1558	-0.0185	0.0188	0.1781	0.256
18	SF1	SD4	SFSD	0.179	0.3513	0.1558	0.0985	-0.192	0.1568	0.2009
19	SF1	SC2	SFSC	0.2312	0.1224	0.1558	0.1191	0.1884	0.0941	0.077
20	SF1	SC9	SFSC	0	-0.0344	-0.0855	-0.1525	-0.2278	-0.2732	0
21	SF1	S87	SFS8	0.322	0.2549	0.3367	0.2049	0.3209	0.2915	0.288
22	SF1	S88	SFS8	0.06	0.0314	0.2161	-0.0898	0.0302	0.0571	0.067
23	SF1	S89	SFS8	0.1669	0.3709	0.397	0.1191	0.1496	0.3254	0.239
24	SF1	S94	SFS9	0.4598	0.4725	0.5176	0.2578	0.1759	0.4439	0.5177
25	SF1	S95	SFS9	0.1857	-0.1574	-0.0855	0.0684	0.2478	0.0414	0.1838
26	SF1	SD0	SFSD	0.0465	-0.0183	-0.0252	-0.1336	-0.2267	-0.1799	0.0576
27	SF1	S69	SFS6	0.1033	0.034	0.0351	-0.0553	-0.1586	0.0103	0.1713
28	SF1	SC3	SFSC	0	0.091	0.0955	-0.0955	-0.0297	0.0026	0
29	SF1	SA3	SFSA	0.5147	0.4725	0.5779	0.359	0.2318	0.4982	0.5205
30	SF1	SA4	SFSA	0	-0.2636	-0.2664	-0.2303	-0.1916	-0.2202	0
31	SF1	S70	SFS7	0	0.0099	0.0955	-0.1036	0.057	0.0586	0
32	SF1	S53	SFS5	0.0771	-0.2663	-0.1458	-0.1513	0.0323	-0.1002	0.0846
33	SF1	S74	SFS7	0	-0.0524	0.0351	-0.1612	-0.178	-0.0764	0
34	SF1	S46	SFS4	0.3393	0.3219	0.4573	0.2238	0.1419	0.429	0.3327
35	SF1	S51	SFS5	0	-0.099	-0.0252	-0.1776	-0.2394	-0.127	0
36	SF1	S54	SFS5	0.0989	0.2253	0.2161	0.051	-0.0846	0	0.1449
37	SF1	S26	SFS2	0.0947	0.0316	-0.0252	-0.0541	-0.1213	-0.1783	0.1427
38	SF1	S25	SFS2	0.066	0.071	0.1558	-0.0428	-0.1015	0.0211	0.078
39	SF1	S27	SFS2	0.4972	0.3442	0.5176	0.407	0.3068	0.4504	0.5493
40	SF1	S28	SFS2	0	-0.0148	0.1558	-0.1384	-0.1062	-0.1186	0
41	SF1	S34	SFS3	0.1119	0.0871	0.0955	-0.0497	-0.0795	0.088	0.1977
42	SF1	S33	SFS3	0.4359	0.3067	0.4573	0.3635	0.221	0.3517	0.4095
43	SF1	S03	SFS0	0.438	0.0558	0.2161	0.0014	0.148	0.1624	0.368
44	SF1	S01	SFS0	0.0046	0.2275	0.2764	-0.008	0.037	0.1747	0.0116
45	SF1	S00	SFS0	0.2041	0.1597	0.2161	0.1483	-0.0876	0.0388	0.2228
46	SF1	S31	SFS3	0.4434	0.3817	0.5176	0.1531	0.2127	0.3631	0.4591
47	SF1	S32	SFS3	0.0731	0.0555	0.2764	-0.0352	0.1605	0.2258	0.1008
48	SF1	S078	SFS0	0.2896	-0.0646	0.1558	-0.0103	0.2495	0.1452	0.3075
49	SF1	BE423	SFBE	0.1522	-0.1159	-0.0855	-0.0697	-0.014	0.0116	0.1957
50	SF1	S09	SFS0	0	-0.0068	0.1558	-0.096	-0.0849	0.0226	0
51	SF1	S033	SFS0	0.1529	0.0099	0.2764	-0.0016	0.178	0.2245	0.1156
52	SF1	SD6	SFSD	0.1034	0.1618	0.2764	0.0399	-0.1083	0.1686	0.1724
53	SF1	SD8	SFSD	0	-0.1554	-0.0855	-0.1937	-0.0659	-0.1692	0
54	SF1	S43	SFS4	0	0.0603	0.2764	-0.0771	0.0922	0.1754	0
55	SF1	S72	SFS7	0.1336	0.3162	0.2764	0.1001	-0.1018	0.1086	0.2387
56	SF1	SE0	SFSE	0.1052	0.3273	0.3367	0.0774	0.1056	0.2014	0.1878
57	SF9	SA9	SFSA	0.2537	0.328	0.2161	0.2005	-0.0606	0.0711	0.3545
58	SF9	SC6	SFSC	0.162	0.1085	0.2764	0.0463	0.2077	0.0912	0.1679
59	SF9	SC8	SFSC	0	0.0112	0.0351	-0.0672	0.0769	-0.1019	0
60	SF9	SF0	SFSF	0.0643	-0.132	-0.2061	-0.1291	-0.0476	-0.2391	0.0661
61	SF9	SF4	SFSF	0.0739	-0.2099	-0.1458	-0.1346	-0.2287	-0.1319	0.0827
62	SF9	SF5	SFSF	0.0151	-0.0929	0.0955	-0.0445	0.3024	0.0686	0.0163
63	SF9	SF6	SFSF	0	-0.2016	-0.0855	-0.1384	0.085	-0.1623	0
64	SF9	SF7	SFSF	0	-0.0634	0.0351	-0.1389	-0.2207	-0.1297	0
65	SF9	SF8	SFSF	0.3013	0.2458	0.3367	0.1469	0.1928	0.3434	0.3726
66	SF9	SE1	SFSE	0	-0.083	-0.2061	-0.182	-0.3635	-0.2629	0
67	SF9	SE2	SFSE	0	-0.2307	-0.2061	-0.1578	-0.1707	-0.167	0
68	SF9	SD1	SFSD	0.2098	0.1771	0.2161	0.1317	0.4949	0.3038	0.2346
69	SF9	S069	SFS0	0	-0.3076	-0.2061	-0.1574	0.0875	-0.2188	0
70	SF9	S99	SFS9	0.0962	0.0401	0.0955	0.0704	0.2489	0.06	0.213
71	SF9	S96	SFS9	0.0279	-0.0327	-0.0252	-0.0221	-0.2229	-0.12	0.0537
72	SF9	SA6	SFSA	0.3921	0.3916	0.2161	0.2817	-0.1443	0.2116	0.3401
73	SF9	SD4	SFSD	0.3508	0.2769	0.2764	0.1703	0.5371	0.4344	0.39
74	SF9	SC2	SFSC	0.131	-0.2239	-0.0855	-0.0283	0.3249	-0.0088	0.1571
75	SF9	SC9	SFSC	0	-0.2325	-0.1458	-0.2033	-0.0409	-0.2118	0
76	SF9	S87	SFS8	0.3016	0.1831	0.0955	0.1251	0.0048	0.1115	0.3652
77	SF9	S88	SFS8	0	0.0763	0.0351	-0.0709	-0.3084	-0.1688	0
78	SF9	S89	SFS8	0	-0.1446	-0.1458	-0.1885	-0.335	-0.1932	0
79	SF9	S94	SFS9	0	0.1508	0.1558	-0.1019	-0.1956	-0.0517	0
80	SF9	S95	SFS9	0	-0.1029	-0.387	-0.1007	-0.2234	-0.2785	0
81	SF9	SD0	SFSD	0.1213	0.2253	0.2764	0.1662	0.1762	0.1331	0.2506
82	SF9	S69	SFS6	0.0546	0.034	-0.0252	-0.069	0.0538	-0.0317	0.0888
83	SF9	SC3	SFSC	0.0152	0.0129	0.0351	-0.0148	-0.207	-0.1381	0.0159
84	SF9	SA3	SFSA	0.2214	0.1964	0.2764	-0.0176	-0.1025	0.046	0.1828
85	SF9	SA4	SFSA	0.0596	0.1312	-0.0252	0.0586	-0.2066	-0.0841	0.1599
86	SF9	S70	SFS7	0.1355	0.2985	0.2161	0.1594	-0.1054	0.1024	0.272
87	SF9	S53	SFS5	0.0477	0.0397	-0.0855	0.0362	0.2019	-0.0541	0.0668
88	SF9	S74	SFS7	0.3026	0.2939	0.3367	0.2542	0.2072	0.2549	0.2873
89	SF9	S46	SFS4	0.2756	0.2764	0.3367	0.1989	0.2874	0.3652	0.3022
90	SF9	S51	SFS5	0.221	0.1771	0.2764	0.2004	0.531	0.3362	0.2705
91	SF9	S54	SFS5	0	-0.0183	-0.0252	-0.1136	0	-0.1287	0.0038
92	SF9	S26	SFS2	0	-0.3603	-0.387	-0.2554	-0.066	-0.4016	0
93	SF9	S25	SFS2	0	0.0254	0.0351	-0.0696	0.044	-0.0209	0
94	SF9	S27	SFS2	0.2251	0.0622	0.2764	0.0924	0.3462	0.321	0.2302
95	SF9	S28	SFS2	0.1694	0.0692	0.2161	-0.0111	0.1519	0.1305	0.1802
96	SF9	S34	SFS3	0.1926	0.4336	0.2764	0.2774	-0.1196	0.1291	0.3213
97	SF9	S33	SFS3	0	0.0696	0.0351	-0.0483	-0.2691	-0.0605	0
98	SF9	S03	SFS0	0	-0.1135	-0.2061	-0.2267	-0.2672	-0.3318	0
99	SF9	S01	SFS0	0.0158	-0.0487	0.0955	-0.1746	-0.2283	-0.0773	0.0161
100	SF9	S00	SFS0	0.0665	0.1213	0.2161	-0.0222	0.1259	0.0843	0.0681
101	SF9	S31	SFS3	0.0695	0.0983	0.0351	-0.0929	-0.2256	-0.0427	0.0757
102	SF9	S32	SFS3	0.0344	0.1844	0.0955	0.0171	-0.1677	0.0784	0.0371
103	SF9	S078	SFS0	0.2092	-0.1043	-0.0252	-0.0417	-0.0387	0.0288	0.234
104	SF9	BE423	SFBE	0	-0.1334	-0.2061	-0.1452	-0.1935	-0.185	0
105	SF9	S09	SFS0	0.2384	0.1457	0.2764	0.1535	0.1846	0.2355	0.3656
106	SF9	S033	SFS0	0.1487	0.0782	0.0351	0.0061	-0.2314	0.0307	0.1707
107	SF9	SD6	SFSD	0.5097	0.4438	0.397	0.2247	0.1743	0.3828	0.5098
108	SF9	SD8	SFSD	0	-0.3247	-0.387	-0.2961	-0.4457	-0.4841	0
109	SF9	S43	SFS4	0.0722	0.0206	0.0955	-0.1251	-0.1999	0.0215	0.0824
110	SF9	S72	SFS7	0.1111	0.1182	0.1558	-0.0129	0.06	0.0579	0.1296
111	SF9	SE0	SFSE	0	0.0259	-0.0855	-0.0947	-0.3379	-0.234	0
112	SA9	SC6	SASC	0.0318	0.149	0.2161	0.0006	-0.0158	0.0782	0.0318
113	SA9	SC8	SASC	0	-0.096	-0.0252	-0.1307	-0.1667	-0.1176	0
114	SA9	SF0	SASF	0	-0.4665	-0.4473	-0.2703	-0.3803	-0.434	0
115	SA9	SF4	SASF	0.1065	-0.0942	0.0351	-0.0354	0.2038	0.1004	0.1528
116	SA9	SF5	SASF	0	0.0092	0.0351	-0.0464	0.0718	0.0563	0
117	SA9	SF6	SASF	0	-0.2774	-0.3267	-0.2104	-0.27	-0.4729	0
118	SA9	SF7	SASF	0.0361	0.0715	0.1558	-0.0341	0.1255	0.1664	0.0443
119	SA9	SF8	SASF	0.3318	0.1213	0.2161	0.0514	0.0681	0.3358	0.3511
120	SA9	SE1	SASE	0	-0.0654	-0.0855	-0.1027	-0.025	-0.0224	0
121	SA9	SE2	SASE	0	-0.2636	-0.2061	-0.1057	0.0301	-0.0317	0
122	SA9	SD1	SASD	0	-0.0526	-0.2061	-0.1263	-0.2852	-0.2334	0
123	SA9	S069	SAS0	0.1258	0.0725	0.0351	-0.0234	0.0806	0.05	0.1269
124	SA9	S99	SAS9	0.2752	0.2643	0.2161	0.1158	0.2125	0.2215	0.2643
125	SA9	S96	SAS9	0.2603	0.2227	0.3367	0.169	0.3229	0.4336	0.3714
126	SA9	SA6	SASA	0.1144	0.1052	0.0351	0.0584	0.0289	-0.0364	0.201
127	SA9	SD4	SASD	0	0.0251	-0.2061	-0.1003	-0.3089	-0.2258	0
128	SA9	SC2	SASC	0	-0.5725	-0.6282	-0.2474	-0.2284	-0.4258	0
129	SA9	SC9	SASC	0.0589	0.0159	0.0351	-0.0669	-0.1241	0.0555	0.0589
130	SA9	S87	SAS8	0.1222	0.167	0.1558	0.0905	0.1564	0.2409	0.168
131	SA9	S88	SAS8	0.0959	0.2414	0.1558	0.0638	-0.0422	0.0895	0.1058
132	SA9	S89	SAS8	0.0389	-0.1271	-0.0855	0.0654	0.0819	-0.0228	0.0398
133	SA9	S94	SAS9	0.0361	0.0877	0.1558	-0.0834	0.1089	0.1461	0.0443
134	SA9	S95	SAS9	0	-0.1772	-0.2061	-0.0642	0.0609	-0.0044	0
135	SA9	SD0	SASD	0.0567	0.0321	0.0351	-0.0836	-0.1407	0.0346	0.0595
136	SA9	S69	SAS6	0.0353	-0.072	-0.1458	0.0781	0.0469	-0.1313	0.0521
137	SA9	SC3	SASC	0.298	0.2611	0.3367	0.4029	0.2781	0.3272	0.3222
138	SA9	SA3	SASA	0.0316	0.2241	0.2764	0.0043	0.1576	0.2265	0.0453
139	SA9	SA4	SASA	0.3514	0.3309	0.2161	0.3111	0.4703	0.3249	0.4178
140	SA9	S70	SAS7	0	0.1181	0.0955	-0.0107	0.124	0.0909	0
141	SA9	S53	SAS5	0	-0.2087	-0.2664	-0.0942	-0.0936	-0.1482	0
142	SA9	S74	SAS7	0.2751	0.28	0.3367	0.4443	0.1733	0.3394	0.3201
143	SA9	S46	SAS4	0	0.0421	-0.1458	-0.1742	-0.2081	-0.2861	0
144	SA9	S51	SAS5	0.0028	-0.2005	-0.2664	-0.1953	-0.382	-0.1753	0.0611
145	SA9	S54	SAS5	0.1079	0.0623	0.0351	-0.0407	-0.1977	0.0332	0.1178
146	SA9	S26	SAS2	0	-0.5725	-0.6282	-0.29	-0.4299	-0.6096	0
147	SA9	S25	SAS2	0.0539	0.106	0.0351	-0.0576	-0.2025	0.0529	0.0842
148	SA9	S27	SAS2	0	-0.2138	-0.1458	-0.1063	-0.1754	-0.0676	0
149	SA9	S28	SAS2	0	0.1329	0.2161	-0.0253	-0.0139	0.0206	0
150	SA9	S34	SAS3	0.3697	0.4664	0.397	0.295	0.2916	0.471	0.3935
151	SA9	S33	SAS3	0.1482	0.1374	0.0955	0.0075	-0.0319	0.1947	0.2036
152	SA9	S03	SAS0	0.089	0.1881	0.1558	0.0619	0.0761	0.1909	0.1135
153	SA9	S01	SAS0	0.0305	-0.0209	0.0955	-0.1227	0.0318	0.1063	0.0443
154	SA9	S00	SAS0	0	0.0254	0.0351	-0.0911	-0.1464	-0.0203	0
155	SA9	S31	SAS3	0	-0.0185	0.0351	-0.0914	-0.0352	0.0324	0
156	SA9	S32	SAS3	0	0.0735	-0.0252	-0.0366	-0.0271	-0.027	0
157	SA9	S078	SAS0	0.0978	-0.0588	-0.0252	-0.0368	0.0879	0.094	0.1348
158	SA9	BE423	SABE	0.2025	0.2339	0.1558	0.0566	0.2937	0.281	0.1726
159	SA9	S09	SAS0	0	-0.2447	-0.2061	-0.1535	-0.2762	-0.1176	0.075
160	SA9	S033	SAS0	0	-0.1245	-0.1458	-0.1113	-0.0688	-0.1302	0
161	SA9	SD6	SASD	0	0.0558	0.0351	-0.0971	-0.137	-0.0713	0
162	SA9	SD8	SASD	0.039	0.0273	-0.0252	0.0966	0.0796	-0.0338	0.0773
163	SA9	S43	SAS4	0.0361	-0.1265	0.0955	-0.1372	0.0942	0.107	0.0443
164	SA9	S72	SAS7	0.071	-0.0403	-0.0855	0.146	-0.0817	-0.2412	0.0764
165	SA9	SE0	SASE	0	0.0434	-0.0252	-0.0561	-0.1256	-0.0582	0
166	SC6	SC8	SCSC	0.4288	0.3903	0.4573	0.5821	0.4385	0.2408	0.4699
167	SC6	SF0	SCSF	0	-0.1934	-0.2664	-0.1084	-0.0865	-0.4101	0
168	SC6	SF4	SCSF	0.0295	-0.0652	0.0351	-0.0772	-0.0683	-0.0691	0.0578
169	SC6	SF5	SCSF	0.3545	0.3134	0.397	0.5093	0.4625	0.1915	0.5087
170	SC6	SF6	SCSF	0.146	0.248	0.2161	0.0414	0.1091	0.0298	0.1484
171	SC6	SF7	SCSF	0	0.0468	0.0351	-0.1204	-0.1433	-0.3058	0
172	SC6	SF8	SCSF	0.316	0.3476	0.397	0.1889	0.0898	0.2083	0.4216
173	SC6	SE1	SCSE	0	-0.2325	-0.2664	-0.24	-0.3129	-0.4288	0
174	SC6	SE2	SCSE	0	0.0159	-0.0252	-0.0759	-0.031	-0.1176	0
175	SC6	SD1	SCSD	0	-0.096	-0.1458	-0.1507	-0.0228	-0.2749	0
176	SC6	S069	SCS0	0.0513	-0.0961	-0.0252	-0.0351	0.159	-0.1645	0.0537
177	SC6	S99	SCS9	0	-0.0337	0.0351	-0.0961	0.0346	-0.1431	0
178	SC6	S96	SCS9	0.0996	-0.0457	0.0955	-0.0768	-0.1133	-0.0556	0.1692
179	SC6	SA6	SCSA	0	-0.2325	-0.2061	-0.2168	-0.295	-0.3201	0
180	SC6	SD4	SCSD	0.0325	0.1798	0.0351	-0.0007	0.0226	-0.0681	0.0341
181	SC6	SC2	SCSC	0.2808	0.0493	0.0955	0.1311	0.4199	0.0617	0.2452
182	SC6	SC9	SCSC	0	-0.0209	0.0351	-0.0095	0.0664	-0.1562	0
183	SC6	S87	SCS8	0.1581	0.328	0.3367	0.1801	0.162	0.2034	0.1581
184	SC6	S88	SCS8	0	-0.002	0.0351	-0.0613	-0.0695	-0.2163	0
185	SC6	S89	SCS8	0	-0.0344	-0.1458	-0.1557	-0.2576	-0.3612	0
186	SC6	S94	SCS9	0.0318	0.261	0.2161	-0.0076	-0.0932	-0.0767	0.0318
187	SC6	S95	SCS9	0	-0.4665	-0.5076	-0.231	-0.2035	-0.4167	0
188	SC6	SD0	SCSD	0.2057	0.1024	0.2161	0.0652	0.1252	0.0482	0.2097
189	SC6	S69	SCS6	0.1183	0.0834	0.0351	0.0103	-0.0733	-0.0468	0.1183
190	SC6	SC3	SCSC	0	0.198	0.2161	-0.0535	-0.1022	-0.0632	0
191	SC6	SA3	SCSA	0.369	0.443	0.5176	0.2407	0.0926	0.286	0.461
192	SC6	SA4	SCSA	0	-0.0344	-0.0855	-0.1202	-0.196	-0.2106	0
193	SC6	S70	SCS7	0	-0.0652	-0.0855	-0.1592	-0.1634	-0.3243	0
194	SC6	S53	SCS5	0	-0.2483	-0.2061	-0.104	0.0311	-0.2678	0
195	SC6	S74	SCS7	0	-0.0646	-0.0252	-0.1584	-0.1232	-0.2705	0
196	SC6	S46	SCS4	0.0315	0.044	0.0955	-0.0586	0.004	-0.1176	0.0318
197	SC6	S51	SCS5	0.0407	0.102	0.0351	-0.0594	0.0529	-0.1029	0.0522
198	SC6	S54	SCS5	0.2096	0.1933	0.2764	0.1368	0.1454	0.1524	0.2291
199	SC6	S26	SCS2	0	-0.0872	-0.1458	-0.0567	0.0113	-0.2757	0
200	SC6	S25	SCS2	0.1686	0.3476	0.3367	0.1083	0.0219	0.1732	0.3293
201	SC6	S27	SCS2	0	-0.1702	-0.0252	-0.0969	0.0379	-0.1633	0
202	SC6	S28	SCS2	0	0.2147	0.2161	-0.0491	0.0101	-0.088	0
203	SC6	S34	SCS3	0.0318	0.1798	0.0955	-0.0405	-0.1506	-0.0634	0.0318
204	SC6	S33	SCS3	0	0.102	0.0351	-0.1202	-0.1884	-0.1909	0
205	SC6	S03	SCS0	0.0304	0.0716	0.0955	-0.0487	-0.0829	-0.0888	0.0318
206	SC6	S01	SCS0	0	0.198	0.2161	-0.0848	-0.1022	-0.1068	0
207	SC6	S00	SCS0	0.1141	0.1091	0.2161	-0.0331	-0.0241	-0.0179	0.0981
208	SC6	S31	SCS3	0.3459	0.5457	0.5779	0.2837	0.1416	0.3637	0.5719
209	SC6	S32	SCS3	0	-0.0652	-0.0252	-0.1095	-0.1013	-0.254	0
210	SC6	S078	SCS0	0.4369	0.1457	0.2161	0.1644	0.3063	0.1156	0.4938
211	SC6	BE423	SCBE	0.0401	0.1132	0.0351	-0.0064	-0.0363	-0.0398	0.042
212	SC6	S09	SCS0	0	-0.0646	-0.0252	-0.0939	-0.0716	-0.238	0
213	SC6	S033	SCS0	0	-0.3078	-0.2061	-0.2203	-0.2495	-0.3235	0
214	SC6	SD6	SCSD	0.0309	0.1496	0.2161	0.0049	-0.0535	0.0284	0.0318
215	SC6	SD8	SCSD	0.0252	0.1457	0.0351	0.0115	-0.0236	-0.1492	0.0264
216	SC6	S43	SCS4	0	0.0468	0.0955	-0.1778	-0.1373	-0.2284	0
217	SC6	S72	SCS7	0.1161	0.3476	0.2161	0.074	-0.0106	0.0627	0.2224
218	SC6	SE0	SCSE	0	0.102	-0.0855	-0.1049	-0.2309	-0.3008	0
219	SC8	SF0	SCSF	0.5619	0.4163	0.2764	0.368	0.3385	0.2472	0.5906
220	SC8	SF4	SCSF	0	0.0121	-0.0855	-0.0849	-0.2005	-0.1574	0
221	SC8	SF5	SCSF	0.1676	0.188	0.0955	0.3693	0.059	-0.1446	0.2036
222	SC8	SF6	SCSF	0.0887	0.1111	-0.0252	-0.0359	-0.0506	-0.2013	0.0921
223	SC8	SF7	SCSF	0.0113	0.1798	-0.0252	0.0169	-0.1912	-0.2925	0.0179
224	SC8	SF8	SCSF	0.0863	-0.0337	0.1558	-0.0246	0.1604	0.1163	0.127
225	SC8	SE1	SCSE	0	-0.0036	-0.0855	-0.0411	-0.0269	-0.1137	0
226	SC8	SE2	SCSE	0	-0.3236	-0.4473	-0.1898	-0.4619	-0.4517	0
227	SC8	SD1	SCSD	0.2927	0.3471	0.1558	0.1227	0.2906	0.1571	0.4732
228	SC8	S069	SCS0	0.2254	0.1933	0.1558	0.1679	0.2461	0.0769	0.2817
229	SC8	S99	SCS9	0	-0.0646	-0.0252	-0.0417	0.0099	-0.1338	0
230	SC8	S96	SCS9	0.1414	0.149	0.1558	-0.0126	0.045	0.1429	0.2047
231	SC8	SA6	SCSA	0	-0.3076	-0.3267	-0.2315	-0.1936	-0.3103	0
232	SC8	SD4	SCSD	0	-0.0036	-0.0855	-0.0024	0.2089	-0.06	0
233	SC8	SC2	SCSC	0.2463	-0.1479	-0.2664	0.0028	-0.001	-0.2434	0.1944
234	SC8	SC9	SCSC	0.1718	0.2241	0.2161	0.0896	0.2542	0.198	0.1992
235	SC8	S87	SCS8	0	-0.1256	-0.1458	-0.1304	-0.2896	-0.1875	0
236	SC8	S88	SCS8	0	-0.0215	-0.0252	-0.0546	0.0614	-0.0962	0
237	SC8	S89	SCS8	0	0.2106	0.0351	-0.0597	-0.0698	-0.0118	0
238	SC8	S94	SCS9	0	0.1798	-0.0252	-0.1868	-0.2461	-0.3318	0
239	SC8	S95	SCS9	0.0396	-0.3092	-0.4473	-0.1159	-0.4104	-0.4074	0.0416
240	SC8	SD0	SCSD	0.3393	0.3313	0.397	0.2192	0.3618	0.3707	0.3995
241	SC8	S69	SCS6	0	-0.404	-0.387	-0.2008	-0.0717	-0.3497	0
242	SC8	SC3	SCSC	0.0417	0.3927	0.2764	0.0151	0.0561	0.1807	0.0976
243	SC8	SA3	SCSA	0.0877	0.3618	0.2764	0.0798	-0.0602	0.0569	0.0877
244	SC8	SA4	SCSA	0	-0.0934	-0.1458	-0.111	-0.0773	-0.101	0
245	SC8	S70	SCS7	0.0946	-0.004	-0.0855	-0.0478	-0.1946	-0.2035	0.0967
246	SC8	S53	SCS5	0	-0.1917	-0.387	-0.1167	-0.3108	-0.4516	0
247	SC8	S74	SCS7	0.0775	0.3785	0.2764	0.0382	0.114	0.1988	0.2655
248	SC8	S46	SCS4	0	-0.3071	-0.3267	-0.3248	-0.2057	-0.551	0
249	SC8	S51	SCS5	0.2232	0.3471	0.2161	0.0868	0.2506	0.2042	0.4121
250	SC8	S54	SCS5	0.2265	0.2241	0.2764	0.1094	0.2831	0.2645	0.2398
251	SC8	S26	SCS2	0.0726	-0.0563	-0.0855	0.0471	0.2477	-0.0343	0.0726
252	SC8	S25	SCS2	0	-0.0337	0.0351	-0.0925	0.053	-0.0252	0
253	SC8	S27	SCS2	0.0353	0.0132	0.0351	0.0287	0.0193	-0.0663	0.1083
254	SC8	S28	SCS2	0	-0.0646	-0.0855	-0.1742	-0.1597	-0.3172	0
255	SC8	S34	SCS3	0.053	-0.1512	-0.0252	-0.0846	0.0257	-0.0546	0.053
256	SC8	S33	SCS3	0.0318	0.149	0.0955	0.0736	0.0146	0.0339	0.0792
257	SC8	S03	SCS0	0	-0.2239	-0.2664	-0.2288	-0.2632	-0.4034	0
258	SC8	S01	SCS0	0.0417	0.3927	0.2764	0.0245	0.0561	0.1474	0.0976
259	SC8	S00	SCS0	0.0096	0.0896	0.0955	-0.0746	0.0841	-0.0088	0.0099
260	SC8	S31	SCS3	0.0914	0.102	0.0955	0.0335	-0.0783	-0.0517	0.1358
261	SC8	S32	SCS3	0	-0.202	-0.2061	-0.1545	-0.2316	-0.3558	0
262	SC8	S078	SCS0	0.1025	0.0707	0.0351	0.0687	-0.0678	-0.0539	0.1196
263	SC8	BE423	SCBE	0.1164	-0.2239	-0.1458	0.0101	-0.0156	-0.1259	0.1752
264	SC8	S09	SCS0	0.2078	0.3785	0.3367	0.1445	0.2151	0.2837	0.4707
265	SC8	S033	SCS0	0.0135	-0.2305	-0.3267	-0.096	-0.3269	-0.402	0.0157
266	SC8	SD6	SCSD	0	0.0583	0.0351	-0.0676	0.0473	-0.0704	0
267	SC8	SD8	SCSD	0.082	0.1927	0.0955	0.0357	0.1246	0.0889	0.093
268	SC8	S43	SCS4	0	-0.2325	-0.2061	-0.3626	-0.3071	-0.46	0
269	SC8	S72	SCS7	0	-0.1397	-0.2061	-0.1323	0.0012	-0.277	0
270	SC8	SE0	SCSE	0	0.1329	-0.0252	-0.0709	-0.0705	-0.0545	0
271	SF0	SF4	SFSF	0	-0.3583	-0.5679	-0.2082	-0.4245	-0.5405	0
272	SF0	SF5	SFSF	0	-0.312	-0.5076	-0.2446	-0.4173	-0.5916	0
273	SF0	SF6	SFSF	0	-0.2368	-0.3267	-0.1594	-0.1249	-0.3485	0
274	SF0	SF7	SFSF	0.0324	0.1884	0.0351	0.0646	-0.0831	-0.1047	0.0838
275	SF0	SF8	SFSF	0	-0.2677	-0.2061	-0.253	-0.0659	-0.2174	0
276	SF0	SE1	SFSE	0	-0.1314	-0.1458	-0.029	0.0478	-0.0721	0
277	SF0	SE2	SFSE	0.0729	-0.315	-0.3267	0.0827	-0.0411	-0.2283	0.084
278	SF0	SD1	SFSD	0.2209	0.2193	0.0955	0.1237	0.3499	0.1672	0.2647
279	SF0	S069	SFS0	0.1431	-0.0494	-0.1458	0.1541	0.0853	-0.2021	0.1703
280	SF0	S99	SFS9	0	-0.3072	-0.3267	-0.0654	-0.1509	-0.3615	0
281	SF0	S96	SFS9	0	-0.2214	-0.3267	-0.1862	-0.2173	-0.2695	0
282	SF0	SA6	SFSA	0	-0.299	-0.2664	-0.1736	-0.0625	-0.1667	0
283	SF0	SD4	SFSD	0.2038	0.0051	0.0351	0.0712	0.3504	0.1448	0.2065
284	SF0	SC2	SFSC	0.2312	-0.1262	-0.2664	0.0826	-0.1328	-0.1985	0.1944
285	SF0	SC9	SFSC	0.193	0.0963	0.1558	0.2122	0.4255	0.2035	0.2246
286	SF0	S87	SFS8	0	-0.3596	-0.5076	-0.2785	-0.4966	-0.434	0
287	SF0	S88	SFS8	0	-0.1493	-0.0855	-0.0648	0.1049	-0.0538	0
288	SF0	S89	SFS8	0	0.2193	0.0955	-0.0234	0.0224	0.1186	0
289	SF0	S94	SFS9	0.0801	0.3162	0.1558	0.0894	-0.0852	-0.0199	0.2251
290	SF0	S95	SFS9	0.1499	-0.1574	-0.2061	-0.0029	-0.0856	-0.0452	0.1349
291	SF0	SD0	SFSD	0.4315	0.316	0.2764	0.4523	0.4148	0.2627	0.4327
292	SF0	S69	SFS6	0	-0.1397	-0.0855	-0.0469	0.0996	-0.0048	0
293	SF0	SC3	SFSC	0	-0.0234	-0.2061	-0.1309	-0.1734	-0.2171	0
294	SF0	SA3	SFSA	0.0877	0.21	0.0351	0.0832	-0.2036	-0.1226	0.0877
295	SF0	SA4	SFSA	0	-0.3275	-0.4473	-0.1846	-0.2422	-0.3266	0
296	SF0	S70	SFS7	0.0953	-0.004	-0.0252	0.0822	-0.0649	-0.052	0.1022
297	SF0	S53	SFS5	0.1065	-0.1764	-0.2664	-0.0783	-0.0705	-0.116	0.1379
298	SF0	S74	SFS7	0.0813	0.2507	0.2161	0.0369	0.1734	0.2042	0.1383
299	SF0	S46	SFS4	0	-0.1706	-0.0855	-0.0715	-0.0274	-0.1603	0
300	SF0	S51	SFS5	0.4931	0.3471	0.2764	0.2675	0.3644	0.2963	0.5
301	SF0	S54	SFS5	0.2011	0.0877	0.1558	0.1669	0.3149	0.1692	0.2283
302	SF0	S26	SFS2	0.3734	0.208	0.2161	0.3808	0.5683	0.3012	0.3861
303	SF0	S25	SFS2	0	-0.298	-0.1458	-0.1359	0.0632	-0.084	0
304	SF0	S27	SFS2	0.0278	-0.0844	-0.0855	0.0081	-0.1107	-0.1137	0.056
305	SF0	S28	SFS2	0	-0.1924	-0.2061	-0.2051	-0.1107	-0.3448	0
306	SF0	S34	SFS3	0.0538	-0.121	-0.0855	0.0341	-0.0355	-0.1113	0.0532
307	SF0	S33	SFS3	0.0324	0.0212	0.0351	0.0644	0.0581	0.0594	0.0567
308	SF0	S03	SFS0	0.1186	-0.0121	0.0351	0.2422	0.0614	-0.0398	0.1284
309	SF0	S01	SFS0	0.0287	0.2409	0.0351	0.0271	-0.0872	-0.0497	0.0451
310	SF0	S00	SFS0	0	-0.19	-0.2664	-0.1619	-0.0967	-0.2699	0
311	SF0	S31	SFS3	0	-0.1623	-0.2061	-0.1608	-0.1987	-0.2934	0
312	SF0	S32	SFS3	0	-0.3299	-0.3267	-0.2286	-0.2342	-0.377	0
313	SF0	S078	SFS0	0	-0.1633	-0.3267	-0.1253	-0.3259	-0.3384	0
314	SF0	BE423	SFBE	0.0918	-0.2022	-0.2061	0.0707	-0.1151	-0.1692	0.1109
315	SF0	S09	SFS0	0.1117	0.2507	0.2764	0.1068	0.2229	0.2785	0.2081
316	SF0	S033	SFS0	0.2461	-0.0701	-0.1458	0.0375	0.0104	-0.0999	0.1138
317	SF0	SD6	SFSD	0	-0.0695	-0.0855	-0.0983	0.0963	-0.1259	0
318	SF0	SD8	SFSD	0	-0.0716	-0.0855	-0.0321	0.099	0.0096	0
319	SF0	S43	SFS4	0	-0.2239	-0.2061	-0.324	-0.2094	-0.3634	0
320	SF0	S72	SFS7	0	-0.2676	-0.2664	-0.1751	0.0248	-0.2085	0
321	SF0	SE0	SFSE	0.0346	0.1329	0.0351	0.0347	0.0433	0.0864	0.0754
322	SF4	SF5	SFSF	0.0545	0.1182	0.1558	0.0057	0.0883	0.1009	0.0681
323	SF4	SF6	SFSF	0.1933	0.2912	0.1558	0.2251	0.041	0.1597	0.2576
324	SF4	SF7	SFSF	0.0764	-0.0337	0.1558	-0.0317	0.1145	0.1109	0.1081
325	SF4	SF8	SFSF	0.1539	-0.2089	-0.1458	-0.1262	-0.0795	-0.0342	0.2123
326	SF4	SE1	SFSE	0.2767	0.1496	0.2764	0.2289	0.2128	0.2661	0.334
327	SF4	SE2	SFSE	0	-0.3072	-0.2061	-0.0689	0.0058	-0.0641	0
328	SF4	SD1	SFSD	0.0943	0.1919	0.0955	0.2049	-0.1302	-0.0103	0.1463
329	SF4	S069	SFS0	0.2019	0.1561	0.1558	0.0323	0.1433	0.1857	0.1972
330	SF4	S99	SFS9	0.2457	0.0641	0.2764	0.0225	0.1633	0.2554	0.2979
331	SF4	S96	SFS9	0.507	0.3932	0.4573	0.1396	0.2989	0.4568	0.5346
332	SF4	SA6	SFSA	0.3159	0.1313	0.1558	0.0551	0.0773	0.3114	0.3487
333	SF4	SD4	SFSD	0.0075	-0.3247	-0.2664	-0.1182	-0.3503	-0.2536	0.0152
334	SF4	SC2	SFSC	0	-0.4161	-0.4473	-0.111	-0.1325	-0.18	0
335	SF4	SC9	SFSC	0	-0.1243	-0.2061	-0.1333	-0.2493	-0.2597	0
336	SF4	S87	SFS8	0.1364	-0.1928	-0.1458	-0.0457	0.0778	0.0012	0.2315
337	SF4	S88	SFS8	0	-0.1708	-0.1458	-0.1099	-0.1691	-0.1296	0
338	SF4	S89	SFS8	0	-0.1991	-0.2664	-0.1217	-0.2273	-0.2411	0
339	SF4	S94	SFS9	0.4627	0.3785	0.397	0.1814	0.2029	0.2926	0.5
340	SF4	S95	SFS9	0.1909	-0.4046	-0.387	-0.0822	0.0363	-0.1753	0.183
341	SF4	SD0	SFSD	0	0.0121	-0.0855	-0.0934	-0.1942	-0.1744	0
342	SF4	S69	SFS6	0	-0.3603	-0.2664	-0.126	-0.2165	-0.2482	0
343	SF4	SC3	SFSC	0.1714	0.2333	0.3367	0.0373	0.0899	0.2681	0.1914
344	SF4	SA3	SFSA	0.2064	0.1805	0.2764	0.0149	0.1356	0.1719	0.2071
345	SF4	SA4	SFSA	0.1794	0.1952	0.2764	0.0348	0.1957	0.3536	0.2127
346	SF4	S70	SFS7	0.0926	-0.0337	0.1558	-0.0333	0.1082	0.1324	0.1187
347	SF4	S53	SFS5	0	-0.3301	-0.3267	-0.1036	-0.1144	-0.2579	0
348	SF4	S74	SFS7	0	0.0121	-0.0252	-0.084	-0.1786	-0.1688	0
349	SF4	S46	SFS4	0.1145	-0.0594	-0.0252	-0.04	-0.1297	-0.0515	0.1145
350	SF4	S51	SFS5	0	-0.1863	-0.387	-0.208	-0.4875	-0.4471	0
351	SF4	S54	SFS5	0.0224	-0.0941	-0.2061	-0.1026	-0.3063	-0.2601	0.0238
352	SF4	S26	SFS2	0	-0.3301	-0.387	-0.1444	-0.3379	-0.3528	0
353	SF4	S25	SFS2	0.0282	-0.2246	-0.2061	-0.1172	-0.3054	-0.3179	0.0302
354	SF4	S27	SFS2	0	-0.4138	-0.387	-0.1227	-0.3084	-0.3929	0
355	SF4	S28	SFS2	0.1135	0.0188	0.0955	-0.046	-0.0475	0.0686	0.129
356	SF4	S34	SFS3	0.1764	-0.125	-0.0252	-0.0628	0.1093	0.0732	0.1936
357	SF4	S33	SFS3	0	-0.2768	-0.2664	-0.1927	-0.206	-0.2819	0
358	SF4	S03	SFS0	0	-0.2677	-0.2061	-0.1384	-0.067	-0.2018	0
359	SF4	S01	SFS0	0.2786	0.3476	0.3367	0.1288	0.0957	0.245	0.5
360	SF4	S00	SFS0	0.5273	0.4645	0.4573	0.5222	0.3985	0.2925	0.5274
361	SF4	S31	SFS3	0	-0.1924	-0.0855	-0.0948	-0.0742	-0.0088	0
362	SF4	S32	SFS3	0	-0.1924	-0.0855	-0.0957	-0.0742	0.0211	0.0108
363	SF4	S078	SFS0	0.0154	-0.1151	-0.2664	-0.0992	-0.0269	-0.0892	0.0396
364	SF4	BE423	SFBE	0.0675	-0.222	-0.1458	-0.0599	0.183	0.0034	0.0803
365	SF4	S09	SFS0	0	-0.2305	-0.3267	-0.144	-0.3817	-0.3983	0
366	SF4	S033	SFS0	0.2409	0.1925	0.2764	0.1633	0.1616	0.3477	0.2673
367	SF4	SD6	SFSD	0.2719	0.2363	0.2764	0.0995	-0.0065	0.3179	0.2912
368	SF4	SD8	SFSD	0	-0.1991	-0.3267	-0.1199	-0.2493	-0.2537	0
369	SF4	S43	SFS4	0.2616	0.2483	0.3367	0.1416	0.1962	0.34	0.2914
370	SF4	S72	SFS7	0.1343	-0.1821	-0.0855	-0.0792	-0.1589	0	0.146
371	SF4	SE0	SFSE	0.1014	-0.2332	-0.2061	0.2389	0.8276	-0.1904	0.1104
372	SF5	SF6	SFSF	0	-0.0646	-0.0252	-0.0432	0.1392	-0.1014	0
373	SF5	SF7	SFSF	0	0.196	0.1558	-0.0164	0.0543	0.0579	0
374	SF5	SF8	SFSF	0.0205	0.086	0.0955	0.0126	-0.0767	-0.0056	0.029
375	SF5	SE1	SFSE	0.0713	0.0545	-0.0855	-0.0583	-0.2774	-0.1287	0.0721
376	SF5	SE2	SFSE	0.2011	0.0904	0.0955	0.0031	0.3749	0.1977	0.141
377	SF5	SD1	SFSD	0	0.1323	-0.1458	-0.0653	-0.1188	-0.1712	0
378	SF5	S069	SFS0	0	0.0274	-0.0252	-0.0324	0.1539	-0.0615	0
379	SF5	S99	SFS9	0.1696	0.1771	0.1558	0.012	0.2274	0.1393	0.2915
380	SF5	S96	SFS9	0	-0.0154	-0.0855	-0.1141	-0.2997	-0.1551	0
381	SF5	SA6	SFSA	0	-0.3236	-0.3267	-0.228	-0.4334	-0.3988	0
382	SF5	SD4	SFSD	0.04	0.1323	-0.1458	0.0833	-0.0502	-0.1678	0.0857
383	SF5	SC2	SFSC	0.1809	-0.1615	-0.0252	0.0409	0.5839	0.1191	0.1047
384	SF5	SC9	SFSC	0	0.2565	0.0351	-0.0063	-0.1788	-0.16	0
385	SF5	S87	SFS8	0.4471	0.1765	0.3367	0.2088	0.584	0.4024	0.4965
386	SF5	S88	SFS8	0.0705	-0.0752	-0.1458	-0.0992	-0.3491	-0.3162	0.0705
387	SF5	S89	SFS8	0.0948	0.1003	-0.1458	0.0357	-0.2946	-0.2436	0.1135
388	SF5	S94	SFS9	0	0.2122	0.1558	-0.0413	0.04	0.0318	0
389	SF5	S95	SFS9	0.2103	-0.2555	-0.2061	-0.0327	0.3125	0.0649	0.2507
390	SF5	SD0	SFSD	0	0.1041	0.0351	-0.0741	-0.1567	-0.1662	0
391	SF5	S69	SFS6	0.0686	-0.1783	-0.2664	-0.0969	-0.2397	-0.2517	0.0714
392	SF5	SC3	SFSC	0.0014	0.1666	0.0955	-0.0611	-0.2287	-0.0755	0.0015
393	SF5	SA3	SFSA	0.0014	0.1213	0.1558	-0.0619	0.0781	0.0256	0.0015
394	SF5	SA4	SFSA	0	0.2687	0.0351	-0.0215	-0.2299	-0.0237	0
395	SF5	S70	SFS7	0	-0.1888	-0.2061	-0.1536	-0.0673	-0.2128	0
396	SF5	S53	SFS5	0.384	-0.0901	0.0351	0.0427	0.492	0.1883	0.395
397	SF5	S74	SFS7	0.1059	0.1317	-0.0252	0.0897	-0.1649	-0.159	0.16
398	SF5	S46	SFS4	0	0.0407	0.0351	-0.0523	0.1404	-0.0224	0
399	SF5	S51	SFS5	0.0357	0.1323	-0.0855	-0.0494	-0.0847	-0.1104	0.0382
400	SF5	S54	SFS5	0	-0.078	-0.2061	-0.1628	-0.289	-0.3629	0
401	SF5	S26	SFS2	0	-0.2835	-0.387	-0.1861	-0.2919	-0.4805	0
402	SF5	S25	SFS2	0.0962	0.086	0.0351	-0.0027	-0.1382	-0.0467	0.1189
403	SF5	S27	SFS2	0	-0.1574	-0.0252	-0.0562	0.1826	0.0007	0.0022
404	SF5	S28	SFS2	0.1297	0.1956	0.2161	0.0122	0.1259	0.0116	0.1654
405	SF5	S34	SFS3	0	0.0545	-0.0855	-0.1188	-0.2619	-0.1722	0
406	SF5	S33	SFS3	0	-0.0819	-0.2061	-0.1852	-0.3535	-0.2909	0
407	SF5	S03	SFS0	0.0952	-0.0683	-0.0252	-0.0223	0.0464	0.0018	0.0952
408	SF5	S01	SFS0	0.0015	0.0302	-0.0252	-0.1924	-0.2838	-0.227	0.0015
409	SF5	S00	SFS0	0.3	0.1981	0.2161	0.0204	-0.053	0.0698	0.2087
410	SF5	S31	SFS3	0.1197	0.196	0.2764	0.129	0.1923	0.2205	0.2171
411	SF5	S32	SFS3	0.0279	0.1457	0.0955	0.0165	0.0851	0.063	0.0629
412	SF5	S078	SFS0	0.5026	0.6613	0.5779	0.5288	0.6793	0.5058	0.6539
413	SF5	BE423	SFBE	0.1862	0.1378	-0.0252	0.15	0.1473	0.0361	0.1555
414	SF5	S09	SFS0	0	0.1021	-0.0252	-0.0376	-0.1606	-0.14	0
415	SF5	S033	SFS0	0.0122	-0.1586	-0.0855	-0.0983	-0.0496	-0.0685	0.021
416	SF5	SD6	SFSD	0	-0.2485	-0.2061	-0.2045	-0.2687	-0.2876	0
417	SF5	SD8	SFSD	0.0512	0.3733	0.0351	0.0132	-0.2688	-0.1536	0.0559
418	SF5	S43	SFS4	0.0067	0.196	0.2161	0.002	0.0626	0.1085	0.0069
419	SF5	S72	SFS7	0	0.0423	-0.0855	-0.062	-0.199	-0.2809	0
420	SF5	SE0	SFSE	0	-0.3236	-0.4473	-0.2112	-0.4619	-0.6147	0
421	SF6	SF7	SFSF	0	0.2106	0.0955	-0.0218	-0.0963	-0.114	0
422	SF6	SF8	SFSF	0	-0.2768	-0.2664	-0.2235	-0.204	-0.425	0
423	SF6	SE1	SFSE	0.0408	-0.0183	-0.0855	0.1087	-0.1355	-0.1742	0.0546
424	SF6	SE2	SFSE	0	-0.1869	-0.0855	-0.0816	0.0153	-0.0786	0
425	SF6	SD1	SFSD	0.1935	0.2021	0.1558	0.4005	0.2451	0.0847	0.2818
426	SF6	S069	SFS0	0	0.1663	-0.0855	-0.0196	-0.0721	-0.221	0
427	SF6	S99	SFS9	0	-0.1399	-0.0855	-0.1081	-0.0905	-0.1948	0
428	SF6	S96	SFS9	0	-0.0042	-0.0252	-0.0317	-0.2023	-0.1068	0.0032
429	SF6	SA6	SFSA	0.1703	0.0596	0.0955	0.2822	0.3565	0.0931	0.1731
430	SF6	SD4	SFSD	0	-0.0344	-0.0855	-0.067	0.0059	-0.1195	0
431	SF6	SC2	SFSC	0.3348	0.2702	0.2161	0.218	0.3796	0.3187	0.3831
432	SF6	SC9	SFSC	0	-0.1706	-0.2664	-0.1639	-0.1552	-0.4333	0
433	SF6	S87	SFS8	0	-0.1405	-0.1458	-0.098	0.0227	-0.1562	0
434	SF6	S88	SFS8	0	-0.0504	-0.0252	-0.1186	-0.1596	-0.1622	0
435	SF6	S89	SFS8	0	-0.0949	-0.1458	-0.1293	-0.2012	-0.2991	0
436	SF6	S94	SFS9	0.1026	0.1447	0.0955	-0.0184	-0.0738	-0.1464	0.1117
437	SF6	S95	SFS9	0.0439	-0.1243	-0.2061	0.0489	0.0629	-0.1271	0.0558
438	SF6	SD0	SFSD	0	-0.3071	-0.387	-0.2582	-0.2277	-0.5187	0
439	SF6	S69	SFS6	0	-0.3289	-0.2664	-0.1645	-0.1691	-0.3034	0
440	SF6	SC3	SFSC	0	0.102	0.0351	-0.0732	-0.1748	-0.1254	0
441	SF6	SA3	SFSA	0.0877	0.1329	0.1558	0.0231	-0.03	-0.0199	0.0877
442	SF6	SA4	SFSA	0	-0.3387	-0.3267	-0.1761	-0.3606	-0.3548	0
443	SF6	S70	SFS7	0	-0.0652	-0.0252	-0.1121	-0.1299	-0.16	0
444	SF6	S53	SFS5	0.1117	0.0218	0.0351	0.0392	0.2365	0.0633	0.1156
445	SF6	S74	SFS7	0	-0.1706	-0.2061	-0.1909	-0.169	-0.4319	0
446	SF6	S46	SFS4	0.2318	0.1238	0.2161	0.0538	0.155	0.1461	0.2404
447	SF6	S51	SFS5	0	-0.1565	-0.1458	-0.1562	0.0449	-0.2506	0
448	SF6	S54	SFS5	0.0238	-0.125	-0.0855	-0.1121	-0.0491	-0.2171	0.0238
449	SF6	S26	SFS2	0	0.129	0.0351	-0.0141	-0.0156	0.0048	0
450	SF6	S25	SFS2	0	-0.125	-0.0855	-0.1309	-0.0758	-0.2876	0
451	SF6	S27	SFS2	0.2754	-0.1922	-0.0855	0.0066	0.0787	-0.2073	0.207
452	SF6	S28	SFS2	0.2876	0.2241	0.3367	0.4178	0.5837	0.1948	0.3184
453	SF6	S34	SFS3	0	-0.4447	-0.5076	-0.3577	-0.4195	-0.6286	0
454	SF6	S33	SFS3	0.0873	-0.0725	-0.0252	0.0114	-0.106	-0.2425	0.119
455	SF6	S03	SFS0	0	0.0668	0.0955	-0.0313	-0.0088	-0.0411	0
456	SF6	S01	SFS0	0.0985	0.4645	0.2764	0.1746	-0.0755	0.0646	0.2048
457	SF6	S00	SFS0	0.0845	0.081	0.0955	0.095	0.0046	-0.0795	0.1082
458	SF6	S31	SFS3	0.1065	0.1785	0.3367	0.1172	0.1377	0.1879	0.2058
459	SF6	S32	SFS3	0	-0.0196	0.1558	-0.0356	0.0093	0.021	0
460	SF6	S078	SFS0	0.0611	-0.202	-0.2061	-0.0903	0.0411	-0.1937	0.0761
461	SF6	BE423	SFBE	0	-0.4052	-0.4473	-0.2091	-0.2804	-0.4545	0
462	SF6	S09	SFS0	0	0.0892	0.0351	-0.0236	-0.0017	-0.1865	0.0225
463	SF6	S033	SFS0	0.2877	0.0468	0.2161	0.133	0.0936	0.2343	0.3654
464	SF6	SD6	SFSD	0.1391	0.1838	0.2161	0.0614	0.0202	0.1739	0.1421
465	SF6	SD8	SFSD	0	-0.1565	-0.2061	-0.1201	-0.1828	-0.3154	0
466	SF6	S43	SFS4	0.0354	0.2106	0.1558	0.04	-0.069	-0.0512	0.0764
467	SF6	S72	SFS7	0.2815	0.2436	0.2161	0.3392	0.5288	0.2184	0.29
468	SF6	SE0	SFSE	0	0.0416	-0.0855	-0.0839	-0.1745	-0.2391	0
469	SF7	SF8	SFSF	0.0686	-0.0524	0.0955	-0.1405	-0.1277	-0.0062	0.1114
470	SF7	SE1	SFSE	0.0901	0.2227	0.2764	0.0356	0.1186	0.2732	0.1251
471	SF7	SE2	SFSE	0	-0.107	-0.0252	-0.0757	0.116	0.0406	0
472	SF7	SD1	SFSD	0	0.099	-0.0252	-0.107	-0.2671	-0.1898	0
473	SF7	S069	SFS0	0.1091	0.4071	0.2161	0.1323	0.0531	0.05	0.1288
474	SF7	S99	SFS9	0	0.1765	0.1558	-0.0251	0.0059	0.0482	0
475	SF7	S96	SFS9	0	-0.107	0.0351	-0.1074	-0.0123	0.0248	0
476	SF7	SA6	SFSA	0.1447	-0.019	0.2161	-0.0514	0.0293	0.1378	0.1947
477	SF7	SD4	SFSD	0.1222	0.2472	0.1558	0.0019	-0.1898	0.013	0.1604
478	SF7	SC2	SFSC	0.0763	0.0822	-0.0252	0.0546	-0.0154	-0.0299	0.0973
479	SF7	SC9	SFSC	0	0.0112	0.0351	-0.1161	-0.1698	-0.1789	0
480	SF7	S87	SFS8	0.1935	0.0709	0.1558	0.071	0.1947	0.1926	0.2605
481	SF7	S88	SFS8	0.0953	0.1838	0.2161	-0.0055	-0.0129	0.0988	0.1058
482	SF7	S89	SFS8	0	0.1771	0.0955	-0.0648	-0.0377	0.0751	0
483	SF7	S94	SFS9	0.4122	0.3876	0.5176	0.1148	0.2248	0.4493	0.472
484	SF7	S95	SFS9	0.3028	0.0654	0.0955	0.0612	0.3058	0.2394	0.3169
485	SF7	SD0	SFSD	0	-0.096	-0.0855	-0.1713	-0.2376	-0.2918	0
486	SF7	S69	SFS6	0	-0.1346	-0.0855	-0.14	-0.1647	-0.172	0
487	SF7	SC3	SFSC	0	0.2275	0.2161	-0.0225	0.0095	0.1564	0
488	SF7	SA3	SFSA	0.128	0.2583	0.3367	0.0701	0.1325	0.2716	0.128
489	SF7	SA4	SFSA	0	-0.0209	0.0351	-0.0695	0.0179	0.0765	0
490	SF7	S70	SFS7	0.0504	0.0555	0.1558	-0.0783	0.1009	0.1006	0.0531
491	SF7	S53	SFS5	0.0686	0.0843	0.0955	0.0131	0.1258	0.1078	0.0686
492	SF7	S74	SFS7	0	-0.0068	0.0955	-0.1261	-0.1341	-0.0599	0
493	SF7	S46	SFS4	0.0176	0.1765	0.2161	-0.0262	-0.0263	0.0889	0.0176
494	SF7	S51	SFS5	0	-0.1446	-0.2061	-0.2345	-0.3658	-0.3256	0
495	SF7	S54	SFS5	0	-0.2325	-0.2061	-0.2172	-0.2887	-0.4021	0
496	SF7	S26	SFS2	0	0.1884	-0.0252	-0.0353	-0.1818	-0.1826	0
497	SF7	S25	SFS2	0.0961	0.0316	0.0955	0.4722	0.127	-0.0517	0.11
498	SF7	S27	SFS2	0.0351	0.0865	0.0955	0.0386	-0.0762	0.0008	0.1393
499	SF7	S28	SFS2	0.2141	0.443	0.5176	0.1542	0.0561	0.2597	0.5024
500	SF7	S34	SFS3	0.0422	0.0627	0.1558	-0.0735	0.0466	0.1339	0.0452
501	SF7	S33	SFS3	0.0324	0.1933	0.1558	0.0791	0.0254	0.118	0.0894
502	SF7	S03	SFS0	0.1246	0.2083	0.2161	0.0808	0.1265	0.2237	0.1247
503	SF7	S01	SFS0	0.1024	0.4417	0.3367	0.068	0.0261	0.2467	0.2731
504	SF7	S00	SFS0	0.0698	-0.002	0.0955	-0.0624	-0.1339	-0.0374	0.0737
505	SF7	S31	SFS3	0.0073	0.1219	0.2161	-0.0355	0.0695	0.1364	0.0075
506	SF7	S32	SFS3	0	0.208	0.2161	-0.0308	0.0757	0.1865	0
507	SF7	S078	SFS0	0	0.0273	0.0351	-0.0545	0.0715	0.0126	0
508	SF7	BE423	SFBE	0	-0.0259	-0.0252	-0.0648	0.0988	0.0396	0
509	SF7	S09	SFS0	0	0.1618	0.0955	-0.0579	-0.173	-0.0497	0
510	SF7	S033	SFS0	0.282	0.3078	0.4573	0.2169	0.282	0.3731	0.305
511	SF7	SD6	SFSD	0	-0.0068	0.1558	-0.1076	-0.1145	0.0106	0
512	SF7	SD8	SFSD	0	-0.003	-0.0855	-0.1147	-0.1174	-0.1716	0
513	SF7	S43	SFS4	0.4959	0.4037	0.5779	0.1667	0.2296	0.4983	0.5098
514	SF7	S72	SFS7	0	0.1637	0.1558	-0.0495	-0.1305	-0.0755	0
515	SF7	SE0	SFSE	0	0.1335	0.0351	-0.0761	-0.0817	-0.0857	0
516	SF8	SE1	SFSE	0	-0.0498	-0.0252	-0.0481	0.002	0.0065	0
517	SF8	SE2	SFSE	0.1302	-0.0399	-0.1458	-0.076	-0.3754	-0.1501	0.0888
518	SF8	SD1	SFSD	0.0304	-0.1275	-0.0252	-0.1021	0.2243	0.0593	0.0333
519	SF8	S069	SFS0	0.1178	-0.2615	-0.1458	-0.1459	0.0205	-0.1041	0.1269
520	SF8	S99	SFS9	0.1423	-0.2178	-0.0855	-0.1225	0.0644	-0.0081	0.1456
521	SF8	S96	SFS9	0.2143	-0.1124	0.0955	-0.0518	0.1538	0.2127	0.2751
522	SF8	SA6	SFSA	0.123	0.127	0.1558	0.0724	0.0454	0.1464	0.1274
523	SF8	SD4	SFSD	0.1892	0.0867	0.1558	0.0284	0.2827	0.205	0.1755
524	SF8	SC2	SFSC	0.2681	-0.214	-0.387	-0.1401	-0.2909	-0.3935	0.1513
525	SF8	SC9	SFSC	0.4518	0.4289	0.4573	0.3722	0.3234	0.451	0.5134
526	SF8	S87	SFS8	0.1744	0.1604	-0.0252	-0.026	-0.3408	0.0562	0.1259
527	SF8	S88	SFS8	0	-0.1714	-0.0855	-0.2234	-0.1658	-0.1479	0
528	SF8	S89	SFS8	0	0.0703	0.0955	-0.0414	-0.0609	0.0988	0
529	SF8	S94	SFS9	0.0687	0.1618	0.2161	-0.0967	-0.1027	0.0732	0.1114
530	SF8	S95	SFS9	0	-0.514	-0.5679	-0.3523	-0.4966	-0.4005	0
531	SF8	SD0	SFSD	0.158	0.0944	0.2161	0.0052	0.1507	0.2332	0.1968
532	SF8	S69	SFS6	0.2558	0.3543	0.2764	0.2212	0.2394	0.2394	0.3141
533	SF8	SC3	SFSC	0.1241	-0.1579	0.0351	-0.1475	-0.0007	0.0694	0.1752
534	SF8	SA3	SFSA	0.0947	0.1618	0.2161	-0.084	-0.1027	0.064	0.1235
535	SF8	SA4	SFSA	0.1764	-0.0203	0.0351	-0.0301	0.1437	0.1799	0.2661
536	SF8	S70	SFS7	0	-0.1584	-0.0855	-0.2024	-0.1774	-0.1462	0
537	SF8	S53	SFS5	0	-0.3461	-0.387	-0.2131	-0.2915	-0.3562	0
538	SF8	S74	SFS7	0.2397	0.0603	0.2764	0.0122	0.203	0.3601	0.2463
539	SF8	S46	SFS4	0.1658	0.147	0.0955	0.0343	-0.1005	-0.0688	0.1478
540	SF8	S51	SFS5	0.3943	0.3349	0.2764	0.264	0.2611	0.3472	0.3558
541	SF8	S54	SFS5	0.1416	0.1862	0.1558	0.0588	0.0571	0.1467	0.1503
542	SF8	S26	SFS2	0	-0.3122	-0.387	-0.2157	-0.088	-0.3757	0
543	SF8	S25	SFS2	0.4025	0.3959	0.397	0.2925	0.1717	0.4145	0.4363
544	SF8	S27	SFS2	0.172	0.1213	0.2764	0.1677	0.0433	0.2568	0.2247
545	SF8	S28	SFS2	0.1426	0.2174	0.2764	0.0074	0.0093	0.1471	0.1486
546	SF8	S34	SFS3	0.4805	0.4363	0.4573	0.199	0.2517	0.4865	0.5517
547	SF8	S33	SFS3	0.1929	0.2689	0.2764	0.141	0.0283	0.3054	0.2579
548	SF8	S03	SFS0	0	-0.2087	-0.2664	-0.2865	-0.3112	-0.3083	0
549	SF8	S01	SFS0	0.1381	-0.0215	0.1558	-0.1406	0.0326	0.1356	0.1752
550	SF8	S00	SFS0	0.1331	0.0877	0.2161	-0.0276	0.145	0.1909	0.1752
551	SF8	S31	SFS3	0.191	0.3376	0.2764	0.2025	-0.0612	0.2315	0.3053
552	SF8	S32	SFS3	0.1143	0.1172	0.0351	0.0476	-0.1743	0.0048	0.1195
553	SF8	S078	SFS0	0.2152	0.1227	0.0351	0.0332	-0.292	0.0433	0.1045
554	SF8	BE423	SFBE	0.0475	0.1716	0.0351	-0.0123	0.0209	0.0668	0.0644
555	SF8	S09	SFS0	0.3843	0.0378	0.2161	0.0421	0.133	0.2484	0.3095
556	SF8	S033	SFS0	0	-0.1806	-0.2061	-0.2584	-0.3111	-0.1753	0
557	SF8	SD6	SFSD	0.0429	0.2021	0.2161	0.0088	0.1494	0.2204	0.0564
558	SF8	SD8	SFSD	0	0.0267	0.0351	-0.052	-0.0751	-0.0016	0
559	SF8	S43	SFS4	0.5132	0.4438	0.397	0.2625	-0.015	0.3283	0.5134
560	SF8	S72	SFS7	0.4723	0.5044	0.4573	0.2658	0.2696	0.2603	0.3888
561	SF8	SE0	SFSE	0.0892	0.2409	0.1558	0.0726	-0.0526	0.0686	0.1917
562	SE1	SE2	SESE	0.1206	-0.1645	-0.2061	0.0359	-0.1441	-0.1025	0.1036
563	SE1	SD1	SESD	0.5395	0.4062	0.2764	0.4164	0.1588	0.2096	0.4318
564	SE1	S069	SES0	0.0904	0.102	0.0955	0.0396	-0.0077	0.0532	0.1287
565	SE1	S99	SES9	0.2131	0.196	0.2764	0.0899	0.0657	0.2239	0.3557
566	SE1	S96	SES9	0.0198	-0.1265	-0.0252	-0.0998	0.1232	0.1125	0.0198
567	SE1	SA6	SESA	0.0994	0.0896	0.2161	0.0323	0.1753	0.205	0.1186
568	SE1	SD4	SESD	0.3293	0.0438	0.0351	0.0024	-0.0346	0.0222	0.1857
569	SE1	SC2	SESC	0	-0.5576	-0.6282	-0.2505	-0.5314	-0.4225	0
570	SE1	SC9	SESC	0	0.1502	0.0351	-0.0132	-0.0068	-0.0355	0
571	SE1	S87	SES8	0.153	-0.2406	-0.2664	-0.0284	-0.1508	-0.0326	0.2289
572	SE1	S88	SES8	0.0942	0.0279	0.0351	-0.0309	0.0892	0.0924	0.1254
573	SE1	S89	SES8	0	-0.2325	-0.2061	-0.1507	0.0204	-0.0195	0
574	SE1	S94	SES9	0.087	0.0247	0.1558	-0.0529	0.0769	0.1493	0.1251
575	SE1	S95	SES9	0.3249	0.1697	0.0955	0.3715	0.2726	0.2844	0.3822
576	SE1	SD0	SESD	0.1724	0.0269	0.0351	0.0458	0.0271	0.0376	0.2043
577	SE1	S69	SES6	0	-0.026	-0.0252	-0.0387	0.0146	0.0457	0
578	SE1	SC3	SESC	0.0828	0.0099	0.0955	-0.0305	0.1561	0.2336	0.1552
579	SE1	SA3	SESA	0	-0.1574	-0.1458	-0.2563	-0.1144	-0.1564	0
580	SE1	SA4	SESA	0.1444	0.0099	0.1558	0.0007	0.2333	0.3269	0.1715
581	SE1	S70	SES7	0.0964	0.0862	0.1558	0.0167	0.0658	0.1844	0.1244
582	SE1	S53	SES5	0.1448	0.0545	-0.0252	0.1932	-0.0681	0.0187	0.1952
583	SE1	S74	SES7	0	-0.0203	-0.0252	-0.0949	-0.0073	-0.0347	0
584	SE1	S46	SES4	0.0319	0.2234	0.0955	0.0136	-0.1414	-0.0072	0.1123
585	SE1	S51	SES5	0	0.056	-0.2061	-0.0462	-0.1867	-0.1718	0
586	SE1	S54	SES5	0	-0.3076	-0.3267	-0.2336	-0.178	-0.3144	0
587	SE1	S26	SES2	0.2132	-0.0148	0.0955	0.2274	0.1834	0.1507	0.2285
588	SE1	S25	SES2	0.0765	0.0867	0.0351	0.0243	0.0285	0.0557	0.1294
589	SE1	S27	SES2	0	-0.401	-0.4473	-0.186	-0.3756	-0.3689	0
590	SE1	S28	SES2	0	0.0112	0.0351	-0.1218	-0.1796	-0.1712	0
591	SE1	S34	SES3	0.1702	0.0099	0.1558	0.0975	0.3094	0.2968	0.1833
592	SE1	S33	SES3	0	-0.2325	-0.2061	-0.2067	0.0204	-0.0704	0
593	SE1	S03	SES0	0.093	-0.0872	-0.0855	-0.0653	-0.0375	0.0142	0.1127
594	SE1	S01	SES0	0	-0.1265	-0.0855	-0.2329	0.0459	0.0104	0
595	SE1	S00	SES0	0.196	0.0622	0.0955	0.0446	0.1118	0.2603	0.3076
596	SE1	S31	SES3	0	-0.1574	-0.0855	-0.1527	-0.1001	-0.0523	0
597	SE1	S32	SES3	0.0437	0.2549	0.1558	0.0328	-0.006	0.1624	0.1412
598	SE1	S078	SES0	0	-0.3063	-0.4473	-0.2283	-0.3734	-0.3554	0
599	SE1	BE423	SEBE	0.1432	-0.0872	-0.0252	0.0775	0.1758	0.1237	0.2135
600	SE1	S09	SES0	0.0941	-0.0659	-0.0855	-0.0367	-0.0351	-0.0286	0.1268
601	SE1	S033	SES0	0.1114	-0.0209	0.2161	0.0237	0.1207	0.2485	0.1483
602	SE1	SD6	SESD	0	0.0857	0.2161	-0.0113	0.062	0.1991	0
603	SE1	SD8	SESD	0	-0.0781	-0.1458	-0.1074	0.0181	-0.0304	0
604	SE1	S43	SES4	0.1579	0.2388	0.3367	0.1783	0.1397	0.3079	0.2489
605	SE1	S72	SES7	0	-0.156	-0.0252	-0.1333	-0.0419	-0.0467	0
606	SE1	SE0	SESE	0	-0.062	-0.1458	-0.0609	0.0288	-0.0547	0
607	SE2	SD1	SESD	0	-0.3722	-0.5679	-0.2116	-0.5797	-0.4373	0
608	SE2	S069	SES0	0	-0.4447	-0.5076	-0.1209	-0.218	-0.3715	0
609	SE2	S99	SES9	0.1811	0.0852	-0.0855	0.469	0.3161	0.1065	0.2152
610	SE2	S96	SES9	0	-0.3043	-0.3267	-0.1406	-0.3271	-0.1948	0
611	SE2	SA6	SESA	0	-0.2922	-0.2664	-0.1412	-0.2749	-0.1795	0.0357
612	SE2	SD4	SESD	0	-0.3722	-0.5679	-0.166	-0.5797	-0.4179	0
613	SE2	SC2	SESC	0.1809	-0.1314	-0.0855	0.021	0.4396	0.0962	0.1165
614	SE2	SC9	SESC	0.082	0.0109	-0.0855	0.1757	-0.0262	-0.1239	0.0839
615	SE2	S87	SES8	0.377	0.0715	0.2161	0.0845	0.6283	0.3276	0.3899
616	SE2	S88	SES8	0.2794	-0.1962	-0.1458	-0.1224	-0.1968	-0.1672	0.1427
617	SE2	S89	SES8	0.0705	-0.0049	-0.0855	-0.0474	-0.1214	-0.0299	0.0859
618	SE2	S94	SES9	0	-0.107	-0.0252	-0.1624	0.116	0.0211	0
619	SE2	S95	SES9	0.1872	-0.1265	-0.0252	0.1222	0.6459	0.2408	0.2089
620	SE2	SD0	SESD	0.0764	-0.1872	-0.2061	0.1088	-0.0752	-0.2063	0.0805
621	SE2	S69	SES6	0.0782	-0.2097	-0.3267	-0.0807	-0.3565	-0.1976	0.0792
622	SE2	SC3	SESC	0	-0.1981	-0.2061	-0.1332	-0.234	-0.1408	0
623	SE2	SA3	SESA	0	-0.107	-0.0252	-0.1252	0.1279	0.0172	0
624	SE2	SA4	SESA	0	-0.1567	-0.3267	-0.0948	-0.3124	-0.1662	0
625	SE2	S70	SES7	0	-0.1574	-0.1458	-0.0852	0.0911	-0.0102	0
626	SE2	S53	SES5	0.2231	-0.1076	0.0351	0.1268	0.5209	0.2177	0.2313
627	SE2	S74	SES7	0	-0.2799	-0.3267	-0.1757	-0.405	-0.2836	0
628	SE2	S46	SES4	0	-0.1432	-0.0252	-0.1092	0.0592	-0.0193	0.0027
629	SE2	S51	SES5	0.0005	-0.1286	-0.2664	-0.1519	-0.4268	-0.2336	0.0028
630	SE2	S54	SES5	0.0232	-0.08	-0.1458	-0.0832	-0.295	-0.2079	0.0598
631	SE2	S26	SES2	0.2837	0.2707	0.1558	0.6404	0.3933	0.115	0.4348
632	SE2	S25	SES2	0.1224	-0.0363	-0.0252	-0.0335	-0.2327	-0.0384	0.1958
633	SE2	S27	SES2	0.2124	0.0092	0.0955	0.0442	0.1837	0.1323	0.2457
634	SE2	S28	SES2	0	0.0159	0.0351	-0.0682	-0.0325	-0.0763	0
635	SE2	S34	SES3	0	-0.1567	-0.3267	-0.1805	-0.317	-0.2112	0
636	SE2	S33	SES3	0.3418	0.1434	0.0955	0.0153	-0.0569	0.08	0.2541
637	SE2	S03	SES0	0.3442	-0.0528	0.1558	0.2398	0.5606	0.2302	0.3675
638	SE2	S01	SES0	0	-0.1981	-0.2061	-0.2452	-0.234	-0.1727	0
639	SE2	S00	SES0	0	-0.2296	-0.2664	-0.1351	-0.3885	-0.2649	0
640	SE2	S31	SES3	0.443	0.1366	0.2764	0.0123	0.2591	0.2445	0.306
641	SE2	S32	SES3	0.0376	-0.1118	0.0351	-0.0566	0.1946	0.1255	0.0396
642	SE2	S078	SES0	0.3593	0.0279	0.1558	0.0543	0.5843	0.2722	0.374
643	SE2	BE423	SEBE	0	-0.2994	-0.387	-0.0979	0.0097	-0.1122	0
644	SE2	S09	SES0	0.0242	-0.2344	-0.2061	-0.1159	-0.3119	-0.1852	0.043
645	SE2	S033	SES0	0	-0.1574	0.0351	-0.0392	0.2122	0.1414	0.014
646	SE2	SD6	SESD	0	-0.2799	-0.2664	-0.1801	-0.3854	-0.2242	0.0278
647	SE2	SD8	SESD	0	-0.0485	-0.1458	-0.0793	-0.1867	-0.1192	0.0097
648	SE2	S43	SES4	0.3112	0.091	0.1558	-0.0307	0.1659	0.163	0.2736
649	SE2	S72	SES7	0.0735	0.0227	-0.1458	-0.0516	-0.3393	-0.2154	0.0767
650	SE2	SE0	SESE	0	-0.0485	-0.1458	-0.0518	-0.1653	-0.1416	0.0324
651	SD1	S069	SDS0	0.0609	0.102	0.0351	0.0337	0.1722	0.0172	0.1098
652	SD1	S99	SDS9	0.4203	0.196	0.2161	0.0881	0.2457	0.1972	0.3904
653	SD1	S96	SDS9	0.1013	0.1004	0.0351	-0.0134	-0.0609	0.084	0.1819
654	SD1	SA6	SDSA	0.0582	-0.1118	0.0351	-0.0889	-0.1193	0.0158	0.1317
655	SD1	SD4	SDSD	0.4752	0.3039	0.4573	0.2194	0.8237	0.5793	0.47
656	SD1	SC2	SDSC	0.0285	-0.4212	-0.5076	-0.197	-0.2567	-0.3215	0.0392
657	SD1	SC9	SDSC	0.0038	0.1502	0.0351	-0.0218	0.2097	0.0231	0.0038
658	SD1	S87	SDS8	0	-0.5844	-0.7488	-0.3951	-0.68	-0.5558	0
659	SD1	S88	SDS8	0.0891	0.1243	0.0351	-0.0122	-0.1376	-0.0347	0.0891
660	SD1	S89	SDS8	0	-0.0056	-0.2061	-0.1346	-0.2278	-0.1535	0
661	SD1	S94	SDS9	0	0.1151	-0.0252	-0.2024	-0.2814	-0.2198	0
662	SD1	S95	SDS9	0.0819	-0.1742	-0.387	0.0784	-0.2929	-0.2511	0.1149
663	SD1	SD0	SDSD	0.1168	0.1046	-0.0252	0.0477	0.1858	0.004	0.1168
664	SD1	S69	SDS6	0.0243	-0.1037	-0.0252	-0.0753	0.237	0.1024	0.0254
665	SD1	SC3	SDSC	0	0.1004	-0.0855	-0.1027	-0.1869	-0.0942	0
666	SD1	SA3	SDSA	0	0.1532	-0.0252	-0.1448	-0.3139	-0.2011	0
667	SD1	SA4	SDSA	0	-0.036	-0.1458	-0.0983	-0.1584	-0.0435	0
668	SD1	S70	SDS7	0.2087	0.1827	0.1558	0.0384	-0.1611	0.061	0.196
669	SD1	S53	SDS5	0	-0.2097	-0.3267	-0.0913	-0.0636	-0.1822	0
670	SD1	S74	SDS7	0.3045	0.414	0.3367	0.118	0.3435	0.3168	0.3102
671	SD1	S46	SDS4	0.0398	0.1457	0.1558	0.0142	0.1142	0.1457	0.0418
672	SD1	S51	SDS5	0.3315	0.3998	0.2764	0.209	0.6621	0.3945	0.3716
673	SD1	S54	SDS5	0.0521	0.043	-0.0252	-0.0218	0.1882	0.0024	0.0521
674	SD1	S26	SDS2	0.1088	-0.2791	-0.2061	-0.0623	0.188	-0.0773	0.081
675	SD1	S25	SDS2	0.0323	-0.1275	-0.1458	-0.1033	0.156	-0.0654	0.0335
676	SD1	S27	SDS2	0.1713	-0.1806	-0.1458	0.0258	0.0229	-0.0969	0.1712
677	SD1	S28	SDS2	0.1109	0.2313	0.2764	0.0249	0.1438	0.0872	0.1411
678	SD1	S34	SDS3	0	-0.1138	-0.1458	-0.0838	-0.0763	-0.0918	0
679	SD1	S33	SDS3	0.1926	-0.0521	-0.0855	0.0438	-0.116	-0.1086	0.2466
680	SD1	S03	SDS0	0.0751	-0.0744	-0.2061	-0.0865	-0.2977	-0.2068	0.0769
681	SD1	S01	SDS0	0.0297	0.1841	0.0351	-0.1045	-0.1535	-0.0289	0.0315
682	SD1	S00	SDS0	0.125	0.1402	0.0955	0.1182	0.2507	0.1371	0.1477
683	SD1	S31	SDS3	0	-0.2811	-0.3267	-0.235	-0.409	-0.3615	0
684	SD1	S32	SDS3	0	0.0534	-0.0855	-0.1249	-0.334	-0.1583	0
685	SD1	S078	SDS0	0	-0.0794	-0.4473	-0.2083	-0.6216	-0.4735	0
686	SD1	BE423	SDBE	0.1084	0.0093	-0.0252	0.1054	-0.0511	0.0137	0.1689
687	SD1	S09	SDS0	0.1503	0.2847	0.1558	0.1007	0.267	0.2022	0.1607
688	SD1	S033	SDS0	0	-0.1446	-0.0855	-0.1348	-0.265	-0.0835	0
689	SD1	SD6	SDSD	0.3509	0.3058	0.4573	0.1596	0.3854	0.447	0.3503
690	SD1	SD8	SDSD	0	0.0124	-0.2664	-0.1204	-0.2634	-0.2634	0
691	SD1	S43	SDS4	0	-0.099	-0.0855	-0.2609	-0.2984	-0.2335	0
692	SD1	S72	SDS7	0.0038	-0.0196	0.0955	-0.058	0.2328	0.1109	0.0038
693	SD1	SE0	SDSE	0	-0.1798	-0.2664	-0.1497	-0.2504	-0.2943	0
694	S069	S99	S0S9	0.6177	0.3776	0.4573	0.1538	0.4147	0.4223	0.5579
695	S069	S96	S0S9	0.1869	0.0416	0.0351	0.0197	0.0477	0.1059	0.2084
696	S069	SA6	S0SA	0	-0.1405	-0.2061	-0.0997	-0.2158	-0.2315	0
697	S069	SD4	S0SD	0	-0.0344	-0.0855	-0.0049	0.1235	-0.0849	0
698	S069	SC2	S0SC	0.2529	-0.1554	-0.1458	0.1489	0.2286	-0.033	0.282
699	S069	SC9	S0SC	0	-0.0654	-0.0855	-0.0369	0.0512	-0.1687	0
700	S069	S87	S0S8	0	-0.3082	-0.2664	-0.1159	-0.0975	-0.2016	0
701	S069	S88	S0S8	0.0886	-0.0666	-0.1458	-0.0117	-0.1336	-0.2236	0.0886
702	S069	S89	S0S8	0	-0.4447	-0.5076	-0.195	-0.4195	-0.5659	0
703	S069	S94	S0S9	0.0743	0.1108	0.0955	0.0782	0.0045	-0.0985	0.0846
704	S069	S95	S0S9	0.0817	-0.1159	-0.2061	0.0186	0.0257	-0.0969	0.1205
705	S069	SD0	S0SD	0.155	-0.043	0.0351	0.043	0.1174	-0.0764	0.1803
706	S069	S69	S0S6	0	-0.3071	-0.2664	-0.0777	-0.102	-0.2602	0
707	S069	SC3	S0SC	0.021	-0.1184	-0.0855	-0.0982	-0.1613	-0.192	0.021
708	S069	SA3	S0SA	0.039	-0.0872	-0.0252	-0.0678	-0.0628	-0.2	0.0407
709	S069	SA4	S0SA	0.1269	-0.1565	-0.1458	-0.0636	-0.0555	-0.0304	0.1269
710	S069	S70	S0S7	0	-0.1712	-0.1458	-0.1073	-0.1156	-0.2214	0
711	S069	S53	S0S5	0	-0.1904	-0.3267	-0.0695	-0.0142	-0.2707	0
712	S069	S74	S0S7	0	-0.1706	-0.1458	-0.131	-0.0957	-0.2737	0
713	S069	S46	S0S4	0.2782	0.0479	-0.0252	0.0283	-0.0427	-0.2358	0.3071
714	S069	S51	S0S5	0	-0.3082	-0.387	-0.2079	-0.1295	-0.3971	0
715	S069	S54	S0S5	0.0227	-0.2332	-0.2061	-0.0617	-0.0475	-0.2743	0.0238
716	S069	S26	S0S2	0.0592	-0.0408	-0.1458	0.0345	0.0437	-0.172	0.0694
717	S069	S25	S0S2	0.067	-0.1931	-0.2061	-0.113	-0.1951	-0.3412	0.0731
718	S069	S27	S0S2	0.032	-0.1682	-0.2664	-0.0311	-0.1158	-0.3402	0.0574
719	S069	S28	S0S2	0.0964	0.2725	0.2161	0.0958	0.1119	0.1146	0.1463
720	S069	S34	S0S3	0.1269	-0.0504	-0.0252	-0.0059	0.05	0.0164	0.1269
721	S069	S33	S0S3	0	-0.0941	-0.2664	-0.0606	-0.2886	-0.4	0
722	S069	S03	S0S0	0.0975	0.1349	-0.0252	0.0733	-0.1059	-0.1058	0.1279
723	S069	S01	S0S0	0.1347	0.2942	0.1558	0.1553	-0.0643	-0.0118	0.2131
724	S069	S00	S0S0	0.0599	0.0274	0.0351	0.0025	0.0266	-0.0411	0.0599
725	S069	S31	S0S3	0	-0.4138	-0.387	-0.1977	-0.3084	-0.4716	0
726	S069	S32	S0S3	0	-0.2158	-0.2664	-0.1463	-0.2667	-0.3634	0
727	S069	S078	S0S0	0	-0.203	-0.2664	-0.0626	-0.012	-0.2427	0
728	S069	BE423	S0BE	0.1935	0.0506	0.0955	0.1076	0.2813	0.2065	0.2011
729	S069	S09	S0S0	0	-0.1991	-0.3267	-0.1229	-0.2605	-0.4346	0
730	S069	S033	S0S0	0.1609	0.1349	0.0351	0.1533	-0.0493	-0.0747	0.1899
731	S069	SD6	S0SD	0	0.0274	0.0351	-0.0371	-0.0244	-0.0971	0
732	S069	SD8	S0SD	0	-0.203	-0.3267	-0.0806	-0.2239	-0.3735	0
733	S069	S43	S0S4	0.0763	0.2411	0.1558	0.0724	0.0004	-0.0108	0.1541
734	S069	S72	S0S7	0	-0.0929	-0.2061	-0.1008	-0.128	-0.2906	0
735	S069	SE0	S0SE	0	-0.3082	-0.4473	-0.1382	-0.3928	-0.5186	0
736	S99	S96	S9S9	0.213	0.1913	0.2161	0.0992	0.1482	0.2635	0.3235
737	S99	SA6	S9SA	0.0323	-0.0344	0.0351	-0.0069	-0.1078	-0.0481	0.1179
738	S99	SD4	S9SD	0.1056	0.0596	0.0955	0.0355	0.1969	0.0906	0.155
739	S99	SC2	S9SC	0.1489	-0.3072	-0.2061	0.0178	0.0568	-0.0968	0.1926
740	S99	SC9	S9SC	0	-0.109	-0.1458	-0.1247	-0.1027	-0.2443	0
741	S99	S87	S9S8	0	-0.2646	-0.2061	-0.0982	-0.0535	-0.1149	0.0163
742	S99	S88	S9S8	0.0863	-0.0042	-0.0855	-0.0659	-0.258	-0.199	0.0973
743	S99	S89	S9S8	0	-0.401	-0.4473	-0.2004	-0.3756	-0.4132	0
744	S99	S94	S9S9	0.1004	0.0625	0.1558	0.0141	0.017	0.0247	0.0971
745	S99	S95	S9S9	0.0935	-0.2864	-0.2664	-0.0201	0.0313	-0.0871	0.1883
746	S99	SD0	S9SD	0.0738	-0.0866	-0.0252	-0.0418	-0.0365	-0.1551	0.0856
747	S99	S69	S9S6	0	-0.1574	-0.0855	-0.0469	-0.0286	-0.0572	0
748	S99	SC3	S9SC	0.1047	0.2293	0.2161	0.0634	0.0001	0.1231	0.2246
749	S99	SA3	S9SA	0.1138	0.0625	0.1558	0.0029	0.0106	0.0198	0.1056
750	S99	SA4	S9SA	0.2774	0.1913	0.1558	0.0563	0.1059	0.2315	0.2478
751	S99	S70	S9S7	0	-0.0215	0.0351	-0.0788	-0.0421	-0.0129	0
752	S99	S53	S9S5	0	-0.255	-0.2664	-0.1	0.0208	-0.1616	0
753	S99	S74	S9S7	0.0285	0.0711	0.0351	0.0111	0.0363	-0.052	0.0695
754	S99	S46	S9S4	0.2239	0.0493	0.0955	0.0151	-0.0007	-0.0237	0.2156
755	S99	S51	S9S5	0	-0.2646	-0.3267	-0.1941	-0.0855	-0.2742	0.013
756	S99	S54	S9S5	0.0372	-0.2768	-0.2664	-0.1515	-0.2014	-0.3349	0.0405
757	S99	S26	S9S2	0.1818	-0.0341	-0.0252	0.3137	0.1111	-0.0556	0.1973
758	S99	S25	S9S2	0.11	-0.1495	-0.1458	-0.1065	-0.1511	-0.2202	0.1366
759	S99	S27	S9S2	0.0309	-0.3387	-0.3267	-0.1248	-0.1541	-0.3103	0.0661
760	S99	S28	S9S2	0.1176	0.1643	0.2161	-0.0177	0.0866	0.007	0.2823
761	S99	S34	S9S3	0.4474	0.1913	0.1558	0.1826	0.182	0.1966	0.3921
762	S99	S33	S9S3	0	-0.2646	-0.3267	-0.2349	-0.3268	-0.3593	0
763	S99	S03	S9S0	0.13	0.0703	0.0351	0.0523	-0.0709	-0.0016	0.2297
764	S99	S01	S9S0	0.0354	0.0316	0.0955	-0.0274	-0.0901	-0.0071	0.0361
765	S99	S00	S9S0	0.0737	-0.0209	0.0955	-0.0292	0.0392	0.0602	0.083
766	S99	S31	S9S3	0	-0.2641	-0.2061	-0.1704	-0.2349	-0.2469	0
767	S99	S32	S9S3	0	-0.0661	-0.0855	-0.1126	-0.1933	-0.1353	0
768	S99	S078	S9S0	0	-0.2466	-0.3267	-0.1596	-0.1659	-0.2972	0
769	S99	BE423	S9BE	0.1936	0.0943	0.1558	0.1418	0.3253	0.2729	0.2157
770	S99	S09	S9S0	0	-0.3696	-0.387	-0.1834	-0.2549	-0.3924	0
771	S99	S033	S9S0	0	-0.1277	-0.0252	-0.101	-0.1504	-0.0661	0.0068
772	S99	SD6	S9SD	0	-0.0209	0.1558	-0.0536	0.0176	0.096	0
773	S99	SD8	S9SD	0	-0.2466	-0.387	-0.1571	-0.3779	-0.4286	0
774	S99	S43	S9S4	0	-0.0215	0.0955	-0.1175	-0.0254	-0.0062	0
775	S99	S72	S9S7	0	-0.201	-0.0855	-0.1229	-0.0855	-0.1613	0
776	S99	SE0	S9SE	0	-0.3082	-0.387	-0.1523	-0.3708	-0.4628	0
777	S96	SA6	S9SA	0.2046	0.1761	0.2764	0.1517	0.2679	0.2425	0.2263
778	S96	SD4	S9SD	0	-0.2502	-0.2664	-0.1423	-0.1858	-0.1633	0
779	S96	SC2	S9SC	0	-0.5576	-0.6282	-0.2391	-0.5314	-0.4299	0
780	S96	SC9	S9SC	0.1295	0.0966	0.1558	0.1681	0.099	0.1108	0.1194
781	S96	S87	S9S8	0	-0.3547	-0.3267	-0.2254	-0.3214	-0.1882	0
782	S96	S88	S9S8	0.3362	-0.0056	0.1558	0.1669	0.1737	0.1409	0.2736
783	S96	S89	S9S8	0	-0.0185	-0.0855	-0.0988	-0.0085	0.0361	0
784	S96	S94	S9S9	0.132	0.3052	0.2764	0.0719	0.076	0.2021	0.2372
785	S96	S95	S9S9	0	-0.4825	-0.5679	-0.2106	-0.367	-0.3017	0
786	S96	SD0	S9SD	0	0.0126	0.0351	-0.0913	-0.0276	0.0044	0
787	S96	S69	S9S6	0	-0.2858	-0.2061	-0.1346	-0.0417	-0.07	0
788	S96	SC3	S9SC	0.4944	0.4725	0.5176	0.2084	0.3608	0.548	0.5346
789	S96	SA3	S9SA	0.1628	0.2436	0.3367	0.0597	0.1125	0.2727	0.2356
790	S96	SA4	S9SA	0.3701	0.3313	0.2764	0.116	0.393	0.4404	0.4441
791	S96	S70	S9S7	0.2314	0.1933	0.2161	0.3245	0.2522	0.228	0.3665
792	S96	S53	S9S5	0.0163	-0.3358	-0.387	-0.0073	-0.3653	-0.3229	0.0192
793	S96	S74	S9S7	0.4026	0.3907	0.397	0.1835	0.2017	0.378	0.5346
794	S96	S46	S9S4	0	-0.097	-0.1458	-0.1457	-0.2558	-0.2128	0
795	S96	S51	S9S5	0.0435	-0.0058	-0.0855	-0.0693	-0.1952	-0.0342	0.0424
796	S96	S54	S9S5	0.1943	0.1265	0.0955	0.0469	0.0128	0.1691	0.2457
797	S96	S26	S9S2	0	-0.4356	-0.4473	-0.2144	-0.2401	-0.337	0
798	S96	S25	S9S2	0.0504	-0.1277	-0.0252	-0.0743	-0.0681	0.0222	0.082
799	S96	S27	S9S2	0	-0.295	-0.2664	-0.1423	-0.3259	-0.2344	0
800	S96	S28	S9S2	0.0997	-0.0457	0.1558	-0.0595	-0.103	-0.0121	0.1798
801	S96	S34	S9S3	0.3476	0.1171	0.1558	0.1087	0.361	0.3333	0.3856
802	S96	S33	S9S3	0.0881	-0.0963	0.0351	-0.0635	0.0864	0.1549	0.1403
803	S96	S03	S9S0	0.0666	-0.2046	-0.0855	-0.1101	-0.0797	-0.0186	0.0959
804	S96	S01	S9S0	0.4943	0.4725	0.5176	0.2767	0.3338	0.5339	0.5346
805	S96	S00	S9S0	0.4234	0.3046	0.2764	0.0367	0.0819	0.2132	0.3329
806	S96	S31	S9S3	0.0422	0.001	0.0351	0.2589	0.0355	0.0022	0.1004
807	S96	S32	S9S3	0	-0.2636	-0.2061	-0.1799	-0.1813	-0.1435	0
808	S96	S078	S9S0	0	-0.1842	-0.2664	-0.1732	-0.3379	-0.2227	0
809	S96	BE423	S9BE	0.2503	-0.0814	0.0351	0.1896	0.3016	0.241	0.3151
810	S96	S09	S9S0	0	-0.05	-0.0855	-0.1047	-0.1381	-0.0578	0
811	S96	S033	S9S0	0.164	-0.0655	0.0351	0.0431	-0.03	0.0668	0.2782
812	S96	SD6	S9SD	0.3013	0.1765	0.3367	0.1245	0.1669	0.3254	0.3359
813	S96	SD8	S9SD	0	-0.0622	-0.1458	-0.1134	-0.0525	-0.0621	0
814	S96	S43	S9S4	0.0242	0.091	0.2161	0.0028	0.059	0.1618	0.0387
815	S96	S72	S9S7	0	-0.2016	-0.0855	-0.1294	-0.0458	-0.078	0
816	S96	SE0	S9SE	0.0878	-0.1399	-0.0855	-0.0761	0.0175	0.0048	0.1118
817	SA6	SD4	SASD	0.1851	-0.0282	0.0955	-0.0117	-0.0526	0.159	0.2123
818	SA6	SC2	SASC	0.0541	-0.3708	-0.4473	-0.1652	-0.4278	-0.2203	0.0892
819	SA6	SC9	SASC	0	-0.0478	-0.0855	-0.0807	-0.06	-0.1374	0
820	SA6	S87	SAS8	0	-0.2062	-0.387	-0.1772	-0.3531	-0.2391	0
821	SA6	S88	SAS8	0.2139	0.1805	0.2161	0.0309	0.1316	0.2389	0.2432
822	SA6	S89	SAS8	0	-0.1397	-0.0252	-0.1046	0.0535	0.0514	0.0018
823	SA6	S94	SAS9	0.2256	0.179	0.3367	0.0898	0.0902	0.2165	0.2557
824	SA6	S95	SAS9	0	-0.3118	-0.4473	-0.1453	-0.2323	-0.2855	0
825	SA6	SD0	SASD	0	-0.3076	-0.3267	-0.2594	-0.1936	-0.3075	0
826	SA6	S69	SAS6	0.0657	0.0668	0.1558	0.0244	0.0668	0.1081	0.0758
827	SA6	SC3	SASC	0.032	0.0279	0.0955	0.0267	0.1298	0.1108	0.0433
828	SA6	SA3	SASA	0.169	-0.0646	0.0955	-0.1282	-0.0519	0.0165	0.2059
829	SA6	SA4	SASA	0.3504	0.2421	0.2764	0.1278	0.2481	0.2909	0.3289
830	SA6	S70	SAS7	0.3125	0.1952	0.3367	0.0403	0.0704	0.24	0.4463
831	SA6	S53	SAS5	0	-0.2372	-0.3267	-0.1227	-0.3278	-0.3042	0
832	SA6	S74	SAS7	0.0319	0.0725	0.1558	0.0387	0.0642	0.0383	0.0602
833	SA6	S46	SAS4	0.3922	0.4502	0.397	0.3362	0.0364	0.4031	0.5693
834	SA6	S51	SAS5	0	-0.0492	-0.1458	-0.0742	-0.2031	-0.1761	0
835	SA6	S54	SAS5	0	-0.3076	-0.3267	-0.2433	-0.1896	-0.3094	0
836	SA6	S26	SAS2	0	-0.3294	-0.3267	-0.1967	-0.1515	-0.2277	0
837	SA6	S25	SAS2	0	-0.0934	-0.1458	-0.0897	-0.1153	-0.2042	0
838	SA6	S27	SAS2	0.0343	-0.2246	-0.2061	-0.1068	-0.2758	-0.1464	0.0722
839	SA6	S28	SAS2	0.3787	0.0772	0.2764	0.3157	0.4014	0.1857	0.4449
840	SA6	S34	SAS3	0.3694	0.2725	0.2764	0.207	0.2559	0.2613	0.3289
841	SA6	S33	SAS3	0	0.0745	0.0955	-0.0217	0.0946	0.0847	0.0019
842	SA6	S03	SAS0	0	-0.3289	-0.2664	-0.2268	-0.1353	-0.2537	0
843	SA6	S01	SAS0	0.2345	0.1643	0.2764	0.0832	0.1694	0.2669	0.2622
844	SA6	S00	SAS0	0	-0.0036	0.0351	-0.0492	-0.0518	-0.0325	0
845	SA6	S31	SAS3	0	-0.1171	-0.0252	-0.1157	-0.0938	0.0172	0.0302
846	SA6	S32	SAS3	0.3694	0.3996	0.397	0.1849	0.0663	0.3941	0.3843
847	SA6	S078	SAS0	0.0201	-0.284	-0.387	-0.2106	-0.3496	-0.2067	0.0234
848	SA6	BE423	SABE	0	-0.2984	-0.2061	-0.1482	-0.0543	-0.1228	0
849	SA6	S09	SAS0	0	-0.1712	-0.0855	-0.1356	-0.101	-0.1224	0
850	SA6	S033	SAS0	0.525	0.482	0.5779	0.388	0.2759	0.5749	0.6177
851	SA6	SD6	SASD	0.4198	0.3128	0.4573	0.1958	0.1758	0.5018	0.4332
852	SA6	SD8	SASD	0	-0.2762	-0.2664	-0.1721	-0.0351	-0.1322	0
853	SA6	S43	SAS4	0.5205	0.4772	0.5176	0.3602	0.1633	0.4506	0.5297
854	SA6	S72	SAS7	0.4222	0.0744	0.3367	0.3346	0.5999	0.3814	0.4678
855	SA6	SE0	SASE	0.1324	0.2405	0.1558	0.0725	0.125	0.1991	0.1458
856	SD4	SC2	SDSC	0.1317	-0.2231	-0.3267	-0.079	-0.1793	-0.1793	0.211
857	SD4	SC9	SDSC	0	-0.064	-0.0855	-0.0766	0.1823	-0.0789	0
858	SD4	S87	SDS8	0	-0.1722	-0.5076	-0.2018	-0.611	-0.3975	0
859	SD4	S88	SDS8	0.083	0.0406	-0.0252	-0.024	-0.153	-0.0419	0.0862
860	SD4	S89	SDS8	0.0583	0.1924	-0.0252	0.0965	-0.0819	0.0256	0.1204
861	SD4	S94	SDS9	0	0.3132	0.1558	-0.0161	-0.2065	-0.0097	0
862	SD4	S95	SDS9	0	-0.5	-0.6282	-0.1356	-0.4328	-0.3818	0
863	SD4	SD0	SDSD	0	-0.0934	-0.2061	-0.1261	0.0844	-0.1735	0
864	SD4	S69	SDS6	0.1574	0.1104	0.1558	0.0085	0.2953	0.2516	0.1686
865	SD4	SC3	SDSC	0	-0.0522	-0.2061	-0.1228	-0.219	-0.1885	0
866	SD4	SA3	SDSA	0.0791	0.2676	0.0955	0.04	-0.2437	-0.0113	0.0821
867	SD4	SA4	SDSA	0	-0.2502	-0.2664	-0.1223	-0.1858	-0.1303	0
868	SD4	S70	SDS7	0	-0.099	-0.0855	-0.1102	-0.2755	-0.127	0
869	SD4	S53	SDS5	0	-0.4078	-0.4473	-0.1379	-0.1131	-0.2571	0
870	SD4	S74	SDS7	0.2287	0.1322	0.1558	0.1559	0.3472	0.1915	0.2391
871	SD4	S46	SDS4	0.5093	0.4435	0.3367	0.1731	0.2059	0.3871	0.5225
872	SD4	S51	SDS5	0.265	-0.0961	-0.0252	-0.0059	0.5698	0.1966	0.3024
873	SD4	S54	SDS5	0.0124	-0.0934	-0.2061	-0.1166	0.0884	-0.1753	0.0128
874	SD4	S26	SDS2	0.0868	-0.081	-0.0855	0.0062	0.232	0.0087	0.0689
875	SD4	S25	SDS2	0.017	-0.0498	-0.1458	-0.0804	0.1324	-0.07	0.0306
876	SD4	S27	SDS2	0.1684	-0.1809	-0.2061	-0.0512	-0.0009	-0.0257	0.1799
877	SD4	S28	SDS2	0.101	0.1476	0.2161	0.0055	0.1284	0.0694	0.1123
878	SD4	S34	SDS3	0.0341	0.1004	0.0351	0.0317	-0.018	0.0739	0.0656
879	SD4	S33	SDS3	0	-0.2198	-0.2664	-0.1875	-0.2218	-0.1955	0
880	SD4	S03	SDS0	0.0746	0.0033	-0.2061	-0.0676	-0.3214	-0.2009	0.0775
881	SD4	S01	SDS0	0	0.0843	-0.0252	-0.1026	-0.1524	-0.0372	0
882	SD4	S00	SDS0	0.0299	0.0562	-0.0252	-0.0559	0.1579	0.0279	0.0319
883	SD4	S31	SDS3	0	0.1312	-0.0855	-0.0808	-0.34	-0.1761	0
884	SD4	S32	SDS3	0	0.0534	-0.0252	-0.0741	-0.3007	-0.0671	0
885	SD4	S078	SDS0	0.0393	-0.0794	-0.387	0.0129	-0.5197	-0.3787	0.1049
886	SD4	BE423	SDBE	0.2372	0.3058	0.1558	0.292	0.0545	0.1573	0.2667
887	SD4	S09	SDS0	0.297	-0.0436	0.0351	0.4511	0.4907	0.0959	0.3123
888	SD4	S033	SDS0	0	-0.1446	-0.0252	-0.0819	-0.2317	-0.014	0
889	SD4	SD6	SDSD	0.3003	0.2383	0.397	0.0935	0.3456	0.4036	0.3019
890	SD4	SD8	SDSD	0	-0.2018	-0.387	-0.1439	-0.2908	-0.3422	0
891	SD4	S43	SDS4	0	-0.099	-0.0252	-0.1822	-0.2651	-0.1306	0
892	SD4	S72	SDS7	0.1413	0.1946	0.2764	0.0311	0.2912	0.2733	0.151
893	SD4	SE0	SDSE	0	-0.0654	-0.2061	-0.0818	-0.2218	-0.1894	0
894	SC2	SC9	SCSC	0.2534	-0.2541	-0.4473	-0.0432	-0.1703	-0.3956	0.1829
895	SC2	S87	SCS8	0.1523	-0.1918	-0.2061	0.0242	0.5501	0.0295	0.1718
896	SC2	S88	SCS8	0.0293	-0.2713	-0.2664	-0.0758	-0.1578	-0.2135	0.051
897	SC2	S89	SCS8	0.0762	-0.0747	-0.2664	-0.0554	-0.2658	-0.2336	0.0786
898	SC2	S94	SCS9	0.0963	-0.0042	-0.0252	0.1772	0.0134	-0.0488	0.1201
899	SC2	S95	SCS9	0.1535	-0.3275	-0.387	-0.0226	0.2103	-0.061	0.0838
900	SC2	SD0	SCSD	0.1796	-0.3545	-0.3267	0.0613	-0.0238	-0.2482	0.1706
901	SC2	S69	SCS6	0.04	-0.2619	-0.2664	-0.0123	-0.2718	-0.171	0.0442
902	SC2	SC3	SCSC	0	-0.2534	-0.3267	-0.1311	-0.3011	-0.2658	0
903	SC2	SA3	SCSA	0.2357	0.102	0.2161	0.3519	0.2437	0.1772	0.3495
904	SC2	SA4	SCSA	0	-0.5576	-0.6282	-0.2059	-0.5314	-0.4116	0
905	SC2	S70	SCS7	0	-0.3301	-0.3267	-0.1474	-0.1361	-0.212	0
906	SC2	S53	SCS5	0.1991	-0.0536	-0.0252	0.1114	0.4743	0.1458	0.1571
907	SC2	S74	SCS7	0	-0.4958	-0.6282	-0.2846	-0.4363	-0.5415	0
908	SC2	S46	SCS4	0.2621	-0.0142	0.2161	0.2977	0.3686	0.2812	0.3066
909	SC2	S51	SCS5	0	-0.421	-0.5076	-0.2298	-0.1293	-0.3388	0.0392
910	SC2	S54	SCS5	0.2497	-0.2843	-0.387	-0.0524	-0.0685	-0.3191	0.1723
911	SC2	S26	SCS2	0.3232	0.1841	0.0955	0.2026	0.1112	0.1168	0.3424
912	SC2	S25	SCS2	0	-0.526	-0.5679	-0.2079	-0.2833	-0.4344	0
913	SC2	S27	SCS2	0.2633	-0.0548	0.0351	0.1044	0.4533	0.1326	0.3544
914	SC2	S28	SCS2	0.1894	0.0816	-0.0855	0.1776	0.1161	0.0179	0.168
915	SC2	S34	SCS3	0	-0.5272	-0.6885	-0.3704	-0.5569	-0.5311	0
916	SC2	S33	SCS3	0	-0.223	-0.387	-0.1594	-0.3098	-0.3379	0
917	SC2	S03	SCS0	0.3558	-0.0183	0.0955	0.256	0.1991	0.1519	0.384
918	SC2	S01	SCS0	0.2557	0.2251	0.1558	0.4365	-0.0854	0.0837	0.3181
919	SC2	S00	SCS0	0	-0.42	-0.387	-0.1548	-0.2244	-0.3037	0
920	SC2	S31	SCS3	0.1165	-0.0258	0.0351	0.097	0.2297	0.0274	0.2462
921	SC2	S32	SCS3	0.0553	-0.1402	-0.0252	-0.0183	0.1346	-0.0192	0.0567
922	SC2	S078	SCS0	0.2652	-0.1261	-0.0252	0.1694	0.7778	0.1396	0.287
923	SC2	BE423	SCBE	0	-0.4361	-0.5076	-0.1963	-0.195	-0.2867	0
924	SC2	S09	SCS0	0.3146	-0.0917	-0.1458	0.0354	-0.0888	-0.1598	0.202
925	SC2	S033	SCS0	0	-0.2797	-0.2664	-0.1187	-0.0772	-0.1044	0
926	SC2	SD6	SCSD	0	-0.3394	-0.387	-0.1936	-0.3184	-0.2651	0
927	SC2	SD8	SCSD	0.0005	-0.3774	-0.4473	-0.0704	-0.1656	-0.3171	0.0298
928	SC2	S43	SCS4	0.0711	-0.1159	-0.1458	-0.0148	-0.0593	-0.1446	0.0973
929	SC2	S72	SCS7	0.326	0.1565	-0.0252	0.1554	-0.1183	0.037	0.2353
930	SC2	SE0	SCSE	0.0772	-0.0747	-0.3267	-0.056	-0.2878	-0.2667	0.0786
931	SC9	S87	SCS8	0	-0.3794	-0.387	-0.2609	-0.4702	-0.2708	0
932	SC9	S88	SCS8	0.2846	0.1241	0.2161	0.3243	0.2356	0.1893	0.3038
933	SC9	S89	SCS8	0	0.2106	0.0955	-0.0177	-0.04	0.0664	0
934	SC9	S94	SCS9	0	0.0273	0.0351	-0.2186	-0.184	-0.2115	0
935	SC9	S95	SCS9	0	-0.4514	-0.4473	-0.2144	-0.3782	-0.3256	0
936	SC9	SD0	SCSD	0.4097	0.2745	0.2764	0.2747	0.4004	0.3191	0.4009
937	SC9	S69	SCS6	0	-0.1442	-0.1458	-0.0735	0.0619	-0.1564	0
938	SC9	SC3	SCSC	0	0.0126	-0.0252	-0.1293	-0.1049	-0.0765	0
939	SC9	SA3	SCSA	0	-0.0183	-0.0855	-0.2354	-0.2652	-0.3004	0
940	SC9	SA4	SCSA	0	-0.0934	-0.1458	-0.1205	-0.0773	-0.1176	0
941	SC9	S70	SCS7	0	-0.2929	-0.2664	-0.2242	-0.2611	-0.4161	0
942	SC9	S53	SCS5	0.0457	-0.1557	-0.1458	0.1294	-0.0464	-0.1734	0.0897
943	SC9	S74	SCS7	0.184	0.14	0.2161	-0.0123	0.1467	0.2618	0.1946
944	SC9	S46	SCS4	0	0.1052	-0.0855	-0.0767	-0.1237	-0.3303	0
945	SC9	S51	SCS5	0.2669	0.229	0.1558	0.1362	0.2425	0.2591	0.2779
946	SC9	S54	SCS5	0.3356	0.3361	0.2764	0.1673	0.2843	0.3179	0.3384
947	SC9	S26	SCS2	0.1173	-0.0259	-0.0855	0.1477	0.3281	-0.0585	0.1328
948	SC9	S25	SCS2	0.1151	0.0944	0.0955	0.0135	0.0944	0.1429	0.1272
949	SC9	S27	SCS2	0.1092	-0.0588	-0.0252	0.0227	-0.0777	0	0.1164
950	SC9	S28	SCS2	0	0.0426	0.0955	-0.0944	-0.0607	-0.0993	0
951	SC9	S34	SCS3	0	-0.2016	-0.0855	-0.1989	-0.0551	-0.0755	0
952	SC9	S33	SCS3	0.1343	0.0468	0.0351	-0.0377	-0.0178	0.1055	0.1374
953	SC9	S03	SCS0	0.0999	-0.0258	-0.0252	0.1043	-0.0348	-0.099	0.1072
954	SC9	S01	SCS0	0	0.0126	-0.0252	-0.205	-0.1049	-0.1166	0
955	SC9	S00	SCS0	0	0.044	0.0351	-0.0927	0.0158	-0.0345	0
956	SC9	S31	SCS3	0.0938	-0.096	0.0351	-0.0201	-0.1094	-0.0727	0.1358
957	SC9	S32	SCS3	0.0294	0.2102	0.0351	0.0331	-0.1495	-0.1463	0.0723
958	SC9	S078	SCS0	0.3048	0.2129	0.0351	0.1236	-0.1627	0.0108	0.2585
959	SC9	BE423	SCBE	0.0417	-0.1405	-0.2061	0.0705	-0.1071	-0.2277	0.0544
960	SC9	S09	SCS0	0.1638	0.2308	0.2161	0.0427	0.1539	0.2394	0.2025
961	SC9	S033	SCS0	0	-0.3385	-0.2664	-0.2365	-0.2468	-0.316	0
962	SC9	SD6	SCSD	0	-0.2306	-0.0855	-0.1972	0.0303	-0.1896	0
963	SC9	SD8	SCSD	0.2683	0.3907	0.2764	0.1194	0.1791	0.2652	0.5
964	SC9	S43	SCS4	0	0.0273	0.0955	-0.0724	-0.1487	-0.1155	0
965	SC9	S72	SCS7	0	0.1039	0.0351	-0.0017	0.1433	-0.0684	0
966	SC9	SE0	SCSE	0.0204	0.2106	0.0351	0.0204	-0.0371	0.0302	0.0461
967	S87	S88	S8S8	0.0396	-0.078	-0.0855	-0.0682	-0.138	-0.0892	0.0669
968	S87	S89	S8S8	0	-0.0505	-0.0252	-0.0565	-0.0911	0.0402	0
969	S87	S94	S8S9	0.2636	0.2851	0.2764	0.2311	0.2197	0.2597	0.3278
970	S87	S95	S8S9	0.3017	0.0738	0.0955	0.2409	0.6431	0.3424	0.3958
971	S87	SD0	S8SD	0.1218	0.0774	0.0955	0.0511	-0.1487	0.0835	0.2079
972	S87	S69	S8S6	0.1744	-0.2078	-0.4473	-0.1513	-0.4421	-0.3305	0.0841
973	S87	SC3	S8SC	0.1977	0.086	0.1558	0.0767	0.019	0.1662	0.2661
974	S87	SA3	S8SA	0.2872	0.2549	0.3367	0.2577	0.3398	0.3146	0.2937
975	S87	SA4	S8SA	0.1732	0.088	-0.0855	0.0209	-0.1802	-0.0246	0.1341
976	S87	S70	S8S7	0.0397	-0.1554	-0.2061	-0.0929	0.032	-0.0878	0.0632
977	S87	S53	S8S5	0.1966	-0.0413	-0.0252	0.0884	0.3785	0.1323	0.1633
978	S87	S74	S8S7	0	-0.3358	-0.3267	-0.2308	-0.4262	-0.1953	0
979	S87	S46	S8S4	0	-0.0807	-0.0855	-0.12	0.0477	-0.0969	0
980	S87	S51	S8S5	0	-0.1238	-0.2061	-0.1062	-0.3548	-0.0883	0
981	S87	S54	S8S5	0	-0.0591	-0.0855	-0.0928	-0.2588	-0.0588	0
982	S87	S26	S8S2	0	-0.223	-0.3267	-0.1007	-0.2499	-0.2733	0
983	S87	S25	S8S2	0.2895	0.3191	0.3367	0.2234	-0.0256	0.3057	0.3574
984	S87	S27	S8S2	0.2633	-0.0929	0.0955	0.0438	0.3083	0.2454	0.3304
985	S87	S28	S8S2	0.0242	-0.0567	-0.0855	-0.1009	-0.0976	-0.0769	0.0304
986	S87	S34	S8S3	0.1563	0.36	0.2161	0.1891	-0.1055	0.1508	0.1849
987	S87	S33	S8S3	0.1698	0.2141	0.1558	0.1238	-0.0047	0.2123	0.1683
988	S87	S03	S8S0	0	-0.071	-0.0252	-0.0463	0.2311	0.0656	0
989	S87	S01	S8S0	0	-0.0505	-0.0252	-0.0942	-0.0911	-0.0109	0
990	S87	S00	S8S0	0.1612	0.1544	0.1558	0.144	-0.0443	0.1894	0.2325
991	S87	S31	S8S3	0.4676	0.4871	0.4573	0.2317	0.3562	0.4349	0.5051
992	S87	S32	S8S3	0.0925	0.0348	0.0351	0.0446	0.239	0.1852	0.0883
993	S87	S078	S8S0	0.5957	0.2078	0.3367	0.3117	0.841	0.5635	0.6228
994	S87	BE423	S8BE	0.0347	-0.0852	-0.2664	-0.1085	0.0347	-0.1106	0.111
995	S87	S09	S8S0	0	-0.2296	-0.1458	-0.1161	-0.2399	-0.0401	0
996	S87	S033	S8S0	0.2118	0.065	0.0351	0.0928	0.1629	0.1283	0.2637
997	S87	SD6	S8SD	0	-0.194	-0.387	-0.2627	-0.4797	-0.2865	0
998	S87	SD8	S8SD	0	-0.0941	-0.0855	-0.0901	-0.1395	-0.0425	0
999	S87	S43	S8S4	0.2672	0.1549	0.2161	0.1794	0.211	0.3006	0.3253
1000	S87	S72	S8S7	0	-0.1236	-0.387	-0.2251	-0.5049	-0.4325	0
1001	S87	SE0	S8SE	0.1502	0.1201	0.0351	0.015	-0.094	0.014	0.1404
1002	S88	S89	S8S8	0	0.0119	0.0955	-0.0912	0.1278	0.1031	0
1003	S88	S94	S8S9	0	-0.0142	0.0351	-0.2511	-0.0963	-0.1562	0
1004	S88	S95	S8S9	0	-0.2058	-0.3267	-0.1148	-0.2074	-0.2104	0
1005	S88	SD0	S8SD	0	-0.1579	-0.0855	-0.0884	0.0375	-0.1241	0
1006	S88	S69	S8S6	0	-0.193	-0.2061	-0.1651	-0.1256	-0.2068	0
1007	S88	SC3	S8SC	0.0623	0.2308	0.2161	0.2388	0.2354	0.1739	0.2223
1008	S88	SA3	S8SA	0.0744	0.0694	0.1558	-0.1291	-0.0356	-0.0392	0.0863
1009	S88	SA4	S8SA	0	-0.0622	-0.1458	-0.0877	-0.0342	-0.078	0
1010	S88	S70	S8S7	0.0212	0.2333	0.1558	-0.0226	-0.0312	0.0273	0.0345
1011	S88	S53	S8S5	0.0414	-0.0591	-0.1458	0.1082	-0.2058	-0.2202	0.086
1012	S88	S74	S8S7	0	0.0185	0.0955	-0.1022	-0.0463	-0.0124	0
1013	S88	S46	S8S4	0.11	0.1476	0.2764	0.0552	-0.0363	0.1148	0.1114
1014	S88	S51	S8S5	0.0994	-0.0282	0.0351	-0.1157	-0.1076	-0.0721	0.1297
1015	S88	S54	S8S5	0.2266	0.0241	0.2161	0.0545	0.2162	0.1556	0.2511
1016	S88	S26	S8S2	0.1089	-0.2402	-0.1458	-0.0805	0.0881	-0.1176	0.1133
1017	S88	S25	S8S2	0	-0.0196	0.0955	-0.0849	0.0135	-0.0097	0
1018	S88	S27	S8S2	0.1293	-0.096	0.0351	-0.0723	-0.1169	-0.0488	0.1583
1019	S88	S28	S8S2	0.1245	0.236	0.2764	0.0225	-0.1303	0.0518	0.1383
1020	S88	S34	S8S3	0	0.0743	-0.0252	-0.1011	-0.0054	-0.0355	0
1021	S88	S33	S8S3	0.2742	0.3097	0.397	0.0815	0.2424	0.3305	0.2796
1022	S88	S03	S8S0	0.2813	0.2498	0.2764	0.1832	0.1686	0.3272	0.319
1023	S88	S01	S8S0	0.1287	0.1003	0.2161	-0.0899	0.1247	0.1445	0.1724
1024	S88	S00	S8S0	0	-0.1512	-0.0855	-0.1548	-0.1118	-0.1927	0
1025	S88	S31	S8S3	0.0539	-0.1051	0.0955	-0.1191	-0.0261	-0.0329	0.07
1026	S88	S32	S8S3	0.1721	0.3932	0.397	0.1241	0.1069	0.2994	0.4507
1027	S88	S078	S8S0	0.1497	0.086	0.1558	0.1293	0.0915	0.1218	0.1475
1028	S88	BE423	S8BE	0.2506	0.0049	-0.0252	0.1743	0.0166	-0.0171	0.1921
1029	S88	S09	S8S0	0	-0.0196	0.0955	-0.0973	-0.0019	-0.008	0
1030	S88	S033	S8S0	0.0861	0.1496	0.2161	0.0103	0.0411	0.1237	0.1841
1031	S88	SD6	S8SD	0.0873	0.2327	0.2764	0.3165	0.1173	0.1414	0.3004
1032	S88	SD8	S8SD	0.3384	0.3313	0.3367	0.3544	0.4756	0.3952	0.365
1033	S88	S43	S8S4	0	-0.0142	0.0955	-0.201	-0.0859	-0.0684	0
1034	S88	S72	S8S7	0	-0.0652	-0.0855	-0.1474	-0.1078	-0.1277	0
1035	S88	SE0	S8SE	0.1599	0.3097	0.2764	0.0214	0.1956	0.2765	0.2122
1036	S89	S94	S8S9	0	0.3913	0.2161	-0.0195	-0.0103	0.1688	0
1037	S89	S95	S8S9	0	-0.3763	-0.387	-0.1549	-0.2046	-0.1546	0
1038	S89	SD0	S8SD	0	0.0126	-0.0252	-0.1156	-0.089	-0.0529	0
1039	S89	S69	S8S6	0.2326	0.0622	0.0955	0.5223	0.5539	0.1464	0.2888
1040	S89	SC3	S8SC	0	0.2857	0.1558	-0.0074	0.1286	0.2597	0
1041	S89	SA3	S8SA	0.0964	0.3913	0.2764	0.0914	0.0456	0.2549	0.1179
1042	S89	SA4	S8SA	0.1737	0.0959	0.0351	0.3178	0.3783	0.1746	0.2502
1043	S89	S70	S8S7	0.0466	-0.0209	-0.0252	0.0729	0.1468	0.0052	0.0623
1044	S89	S53	S8S5	0	-0.4078	-0.4473	-0.1855	-0.3591	-0.3339	0
1045	S89	S74	S8S7	0.1163	0.3587	0.2764	0.1573	0.0724	0.2745	0.1534
1046	S89	S46	S8S4	0	-0.1128	-0.0252	-0.1707	-0.1346	-0.1068	0
1047	S89	S51	S8S5	0	0.146	0.0955	-0.0614	-0.0849	0.088	0
1048	S89	S54	S8S5	0.0247	0.2562	0.2161	0.019	0.0531	0.1371	0.0608
1049	S89	S26	S8S2	0.11	-0.0436	-0.0855	-0.0347	0.0096	-0.0401	0.1938
1050	S89	S25	S8S2	0	-0.1124	0.0351	-0.097	0.0088	0.0625	0
1051	S89	S27	S8S2	0.2968	0.1457	0.2764	0.0794	0.0488	0.2603	0.3396
1052	S89	S28	S8S2	0	-0.096	-0.0855	-0.1883	-0.2698	-0.2955	0
1053	S89	S34	S8S3	0	-0.0963	-0.0855	-0.1724	-0.0026	0.038	0
1054	S89	S33	S8S3	0.1305	0.2536	0.3367	0.0583	0.2575	0.4134	0.159
1055	S89	S03	S8S0	0	-0.2396	-0.1458	-0.1694	-0.0323	-0.081	0
1056	S89	S01	S8S0	0.0974	0.4222	0.2764	0.041	0.1619	0.3423	0.2035
1057	S89	S00	S8S0	0	0.0562	-0.0252	-0.0927	-0.0698	-0.0169	0
1058	S89	S31	S8S3	0	0.0862	0.1558	-0.0451	0.0324	0.1364	0
1059	S89	S32	S8S3	0.0512	0.0247	0.1558	0.1403	0.2503	0.1806	0.119
1060	S89	S078	S8S0	0.1104	0.2245	0.1558	0.1689	-0.0224	0.1056	0.109
1061	S89	BE423	S8BE	0.0143	-0.1468	-0.2664	-0.0075	-0.1022	-0.1236	0.0167
1062	S89	S09	S8S0	0	0.2383	0.2764	-0.0155	0.0695	0.2512	0
1063	S89	S033	S8S0	0	-0.127	-0.0252	-0.1147	-0.015	0.0263	0
1064	S89	SD6	S8SD	0	-0.1275	-0.0855	-0.1695	-0.0903	-0.0727	0
1065	S89	SD8	S8SD	0.4533	0.3604	0.4573	0.5889	0.7868	0.4842	0.5275
1066	S89	S43	S8S4	0	-0.0209	0.0351	-0.1965	-0.0713	0.0144	0
1067	S89	S72	S8S7	0	0.0269	-0.0855	-0.0877	-0.0838	-0.1547	0
1068	S89	SE0	S8SE	0.1626	0.3582	0.3367	0.0489	0.2326	0.3649	0.2655
1069	S94	S95	S9S9	0.2762	-0.1488	-0.0252	-0.022	0.2675	0.1383	0.3169
1070	S94	SD0	S9SD	0.1423	0.3681	0.2764	0.1289	-0.1323	0.0068	0.146
1071	S94	S69	S9S6	0.0078	0.2074	0.1558	0.0043	-0.0869	0.0172	0.0082
1072	S94	SC3	S9SC	0.1831	0.4417	0.3367	0.0707	0.0369	0.2565	0.345
1073	S94	SA3	S9SA	0.5526	0.7225	0.6985	0.6209	0.2377	0.6254	0.717
1074	S94	SA4	S9SA	0	0.1933	0.1558	-0.0422	0.0453	0.1594	0
1075	S94	S70	S9S7	0.0693	0.0555	0.1558	-0.1492	0.1009	0.0769	0.0532
1076	S94	S53	S9S5	0.0644	-0.1298	-0.0252	-0.1188	0.0874	-0.0142	0.0646
1077	S94	S74	S9S7	0	0.2074	0.2161	-0.1079	-0.1067	0.0318	0
1078	S94	S46	S9S4	0.5	0.4747	0.4573	0.3855	0.0707	0.2985	0.5
1079	S94	S51	S9S5	0	0.0696	-0.0855	-0.2529	-0.3384	-0.2527	0
1080	S94	S54	S9S5	0.038	0.1477	0.0351	-0.1725	-0.2362	-0.2163	0.0397
1081	S94	S26	S9S2	0	-0.0258	-0.1458	-0.2135	-0.2202	-0.3369	0
1082	S94	S25	S9S2	0	0.1618	0.0955	-0.1248	-0.1646	-0.0775	0
1083	S94	S27	S9S2	0	-0.1277	-0.0252	-0.1952	-0.1584	-0.1131	0
1084	S94	S28	S9S2	0.0237	0.0308	0.2161	-0.1903	-0.0623	-0.1425	0.0245
1085	S94	S34	S9S3	0.0424	0.2769	0.2764	-0.0052	0.0717	0.223	0.0452
1086	S94	S33	S9S3	0	-0.0209	0.0351	-0.2414	-0.0569	-0.0179	0
1087	S94	S03	S9S0	0.0359	0.138	0.1558	0.0277	0.0826	0.0898	0.0381
1088	S94	S01	S9S0	0.3611	0.6739	0.5779	0.5473	0.1288	0.483	0.6279
1089	S94	S00	S9S0	0.2503	0.5762	0.4573	0.2514	-0.0205	0.2897	0.443
1090	S94	S31	S9S3	0.406	0.3361	0.3367	0.038	0.0946	0.2252	0.3724
1091	S94	S32	S9S3	0	0.0099	0.0955	-0.1791	0.0341	0.045	0
1092	S94	S078	S9S0	0	0.0434	0.0351	-0.1066	0.0573	-0.008	0
1093	S94	BE423	S9BE	0	-0.0097	-0.0252	-0.1436	0.0821	0.0181	0
1094	S94	S09	S9S0	0	0.1618	0.0955	-0.152	-0.1839	-0.0755	0
1095	S94	S033	S9S0	0.5295	0.2917	0.5176	0.4089	0.3216	0.4515	0.6112
1096	S94	SD6	S9SD	0.4378	0.4054	0.397	0.1346	-0.0286	0.2107	0.5
1097	S94	SD8	S9SD	0	0.0132	-0.0855	-0.2362	-0.1316	-0.2038	0
1098	S94	S43	S9S4	0.4958	0.3876	0.5779	0.2805	0.2521	0.4836	0.5242
1099	S94	S72	S9S7	0	0.1637	0.1558	-0.1437	-0.1438	-0.1056	0
1100	S94	SE0	S9SE	0	0.1335	0.0351	-0.1566	-0.0817	-0.1164	0
1101	S95	SD0	S9SD	0.0899	-0.2231	-0.2664	-0.0245	-0.3315	-0.1737	0.1146
1102	S95	S69	S9S6	0	-0.5138	-0.5679	-0.194	-0.3839	-0.3112	0
1103	S95	SC3	S9SC	0.0014	-0.3461	-0.387	-0.1368	-0.2568	-0.1867	0.0141
1104	S95	SA3	S9SA	0	-0.3914	-0.387	-0.2603	-0.0051	-0.1925	0
1105	S95	SA4	S9SA	0.074	-0.2379	-0.387	-0.0586	-0.2405	-0.1357	0.0826
1106	S95	S70	S9S7	0.1461	0.021	-0.0252	0.0799	0.2726	0.169	0.1532
1107	S95	S53	S9S5	0.6511	0.7506	0.6382	0.7069	1.0909	0.7228	0.7256
1108	S95	S74	S9S7	0	-0.2097	-0.2664	-0.118	-0.2847	-0.1688	0
1109	S95	S46	S9S4	0	-0.4227	-0.387	-0.2318	-0.022	-0.2193	0
1110	S95	S51	S9S5	0	-0.302	-0.4473	-0.1837	-0.4392	-0.2722	0
1111	S95	S54	S9S5	0.0382	-0.2534	-0.3267	0.0825	-0.1803	-0.2487	0.0483
1112	S95	S26	S9S2	0.1445	0.027	-0.0855	0.2195	-0.0471	-0.0158	0.1744
1113	S95	S25	S9S2	0.0737	-0.2713	-0.2061	-0.0748	-0.2241	-0.083	0.1379
1114	S95	S27	S9S2	0.0381	-0.295	-0.2664	-0.008	-0.0442	-0.1074	0.0552
1115	S95	S28	S9S2	0.0598	-0.1461	-0.1458	-0.0117	0.0356	-0.1247	0.0756
1116	S95	S34	S9S3	0.1478	-0.0815	-0.1458	0.053	-0.1102	-0.031	0.1662
1117	S95	S33	S9S3	0.0775	-0.0343	-0.0855	0.1132	-0.0481	0.0307	0.1353
1118	S95	S03	S9S0	0.0346	-0.071	-0.0855	-0.0395	0.1957	0.1018	0.0415
1119	S95	S01	S9S0	0	-0.2683	-0.4473	-0.2742	-0.3286	-0.3001	0
1120	S95	S00	S9S0	0.1813	-0.166	-0.2664	0.088	-0.2107	-0.0755	0.2149
1121	S95	S31	S9S3	0.1814	-0.2852	-0.2061	-0.1126	0.1573	-0.029	0.1434
1122	S95	S32	S9S3	0.093	0.021	-0.0855	0.2388	0.3715	0.0732	0.1226
1123	S95	S078	S9S0	0.1173	-0.4042	-0.3267	-0.1193	0.3377	-0.0334	0.1468
1124	S95	BE423	S9BE	0.087	-0.3914	-0.3267	-0.0015	0.1812	-0.0166	0.1228
1125	S95	S09	S9S0	0.0891	0.0045	-0.0855	0.0328	-0.1969	-0.0095	0.1413
1126	S95	S033	S9S0	0.3052	0.005	0.0351	0.113	0.4461	0.2262	0.3212
1127	S95	SD6	S9SD	0	-0.3158	-0.4473	-0.1932	-0.3344	-0.3394	0
1128	S95	SD8	S9SD	0	-0.42	-0.4473	-0.1633	-0.2486	-0.2425	0
1129	S95	S43	S9S4	0.2762	0.0654	0.0955	0.1122	0.3058	0.188	0.3169
1130	S95	S72	S9S7	0	-0.3433	-0.5076	-0.1699	-0.3895	-0.4161	0
1131	S95	SE0	S9SE	0	-0.2058	-0.3267	-0.0872	-0.2074	-0.1875	0
1132	SD0	S69	SDS6	0	-0.062	-0.1458	-0.0645	0.0061	-0.1624	0
1133	SD0	SC3	SDSC	0	0.1946	0.2161	-0.0286	0.0433	0.1086	0
1134	SD0	SA3	SDSA	0.3582	0.2773	0.2764	0.08	-0.0943	0.0035	0.2281
1135	SD0	SA4	SDSA	0	0.043	-0.0252	-0.0762	-0.0222	-0.0395	0
1136	SD0	S70	SDS7	0.1899	0.0078	-0.1458	0.0604	-0.1444	-0.1222	0.196
1137	SD0	S53	SDS5	0.0912	-0.1917	-0.2664	-0.0568	-0.2659	-0.262	0.1051
1138	SD0	S74	SDS7	0.1762	0.2924	0.2764	0.1402	0.1644	0.3197	0.1764
1139	SD0	S46	SDS4	0.0454	-0.0089	-0.0855	-0.1051	-0.1279	-0.3234	0.0513
1140	SD0	S51	SDS5	0.2552	0.261	0.2161	0.2113	0.301	0.3107	0.2553
1141	SD0	S54	SDS5	0.4539	0.304	0.2764	0.1312	0.2603	0.2773	0.3985
1142	SD0	S26	SDS2	0.2405	-0.1402	-0.0855	0.1167	0.3342	-0.0727	0.286
1143	SD0	S25	SDS2	0.0843	0.2308	0.2161	0.014	0.1341	0.204	0.1245
1144	SD0	S27	SDS2	0	-0.1507	-0.0252	-0.0785	-0.0132	-0.0151	0
1145	SD0	S28	SDS2	0	-0.201	-0.1458	-0.2238	-0.1836	-0.3127	0
1146	SD0	S34	SDS3	0	0.149	0.1558	-0.0513	0.025	0.0938	0
1147	SD0	S33	SDS3	0.1042	-0.1512	-0.0855	-0.1671	-0.0667	-0.0121	0.1293
1148	SD0	S03	SDS0	0.1539	0.1182	0.0351	0.1499	-0.0284	-0.1095	0.3459
1149	SD0	S01	SDS0	0.1436	0.1421	0.2161	0.0468	0.041	0.0782	0.1494
1150	SD0	S00	SDS0	0.3589	0.3921	0.4573	0.1157	0.2441	0.3317	0.3747
1151	SD0	S31	SDS3	0	-0.0183	-0.0252	-0.1484	-0.2413	-0.1753	0
1152	SD0	S32	SDS3	0	-0.3385	-0.3267	-0.2725	-0.316	-0.4418	0
1153	SD0	S078	SDS0	0.0788	-0.0154	-0.0252	0.0322	-0.1025	-0.0047	0.0951
1154	SD0	BE423	SDBE	0	-0.2521	-0.3267	-0.2029	-0.2504	-0.3103	0
1155	SD0	S09	SDS0	0.3464	0.4407	0.3367	0.2942	0.2793	0.4702	0.4058
1156	SD0	S033	SDS0	0	-0.3082	-0.3267	-0.2601	-0.3541	-0.3884	0
1157	SD0	SD6	SDSD	0.0858	0.1361	0.0955	0.0432	0.0731	-0.0097	0.0999
1158	SD0	SD8	SDSD	0	0.0562	0.0351	-0.018	0.065	0.0323	0
1159	SD0	S43	SDS4	0	-0.096	-0.0252	-0.2438	-0.2272	-0.228	0
1160	SD0	S72	SDS7	0	-0.062	-0.2061	-0.1822	-0.0583	-0.2787	0
1161	SD0	SE0	SDSE	0	-0.2016	-0.2061	-0.1687	-0.1384	-0.1896	0
1162	S69	SC3	S6SC	0	-0.2858	-0.2664	-0.1798	-0.1189	-0.1773	0
1163	S69	SA3	S6SA	0.0155	0.1618	0.0351	-0.0423	-0.1681	-0.0857	0.0192
1164	S69	SA4	S6SA	0.2621	0.1765	0.2161	0.3853	0.4492	0.3127	0.3475
1165	S69	S70	S6S7	0.1006	-0.0843	0.0351	0.0782	0.0886	-0.0195	0.1618
1166	S69	S53	S6S5	0	-0.3763	-0.387	-0.158	-0.2338	-0.2518	0
1167	S69	S74	S6S7	0.0726	-0.1783	-0.0855	-0.1302	0.0868	-0.0591	0.0627
1168	S69	S46	S6S4	0.429	0.3593	0.3367	0.2298	0.0717	0.2506	0.4181
1169	S69	S51	S6S5	0.1652	0.1569	0.0351	0.1271	0.2618	0.1454	0.1749
1170	S69	S54	S6S5	0	-0.1898	-0.2664	-0.1602	-0.0427	-0.2537	0
1171	S69	S26	S6S2	0	-0.298	-0.2664	-0.1587	-0.0383	-0.1593	0
1172	S69	S25	S6S2	0.3605	0.3661	0.1558	0.1927	0.212	0.2985	0.4586
1173	S69	S27	S6S2	0	-0.361	-0.3267	-0.1217	-0.1986	-0.24	0
1174	S69	S28	S6S2	0.0749	0.0512	0.0955	-0.0348	-0.0089	-0.1	0.0799
1175	S69	S34	S6S3	0.1115	0.1569	0.0955	0.0294	0.0664	0.1915	0.1115
1176	S69	S33	S6S3	0.0971	-0.0573	-0.0855	-0.0689	-0.0319	-0.0032	0.1115
1177	S69	S03	S6S0	0	0.0254	-0.0855	-0.0646	-0.1975	-0.0997	0
1178	S69	S01	S6S0	0	-0.0215	-0.0252	-0.0839	-0.0328	-0.0142	0
1179	S69	S00	S6S0	0	-0.0401	-0.0855	-0.0935	0.0268	-0.0407	0
1180	S69	S31	S6S3	0.0915	0.0956	-0.0252	-0.0382	-0.1711	-0.0755	0.0954
1181	S69	S32	S6S3	0.0941	0.0843	0.0351	0.1705	0.0637	-0.0476	0.101
1182	S69	S078	S6S0	0.0683	-0.3292	-0.5076	-0.1908	-0.4778	-0.4576	0.0731
1183	S69	BE423	S6BE	0.0865	0.126	0.0351	-0.0061	-0.0939	0.1062	0.0972
1184	S69	S09	S6S0	0	-0.2239	-0.2061	-0.1339	0.0096	-0.1382	0
1185	S69	S033	S6S0	0	-0.1802	-0.0855	-0.1258	-0.1313	-0.0719	0
1186	S69	SD6	S6SD	0.0679	0.1419	0.2161	-0.02	0.1708	0.1812	0.0627
1187	S69	SD8	S6SD	0.2655	0.1329	0.0955	0.5374	0.5558	0.1371	0.3517
1188	S69	S43	S6S4	0.109	0.2776	0.2161	0.134	-0.0332	0.088	0.1592
1189	S69	S72	S6S7	0.1375	0.2963	0.3367	0.0752	0.206	0.3179	0.2015
1190	S69	SE0	S6SE	0	-0.0848	-0.2061	-0.0675	-0.1027	-0.1783	0
1191	SC3	SA3	SCSA	0.4014	0.4872	0.5176	0.2162	0.1677	0.4471	0.5
1192	SC3	SA4	SCSA	0.3156	0.4222	0.3367	0.1258	0.2936	0.4314	0.5
1193	SC3	S70	SCS7	0	-0.0209	-0.0252	-0.1185	-0.0657	-0.0307	0
1194	SC3	S53	SCS5	0	-0.3272	-0.387	-0.1938	-0.4369	-0.3768	0
1195	SC3	S74	SCS7	0.5	0.4747	0.397	0.4691	0.2341	0.3547	0.5
1196	SC3	S46	SCS4	0	-0.1888	-0.1458	-0.2444	-0.2235	-0.2516	0
1197	SC3	S51	SCS5	0	0.1004	-0.0252	-0.0904	-0.1508	-0.0364	0
1198	SC3	S54	SCS5	0.0762	0.149	0.1558	-0.0144	0.0085	0.107	0.1024
1199	SC3	S26	SCS2	0	0.0051	-0.0855	-0.0831	-0.0479	-0.0795	0
1200	SC3	S25	SCS2	0.0871	0.0622	0.1558	-0.04	0.0314	0.1276	0.092
1201	SC3	S27	SCS2	0	-0.1888	-0.0855	-0.1068	-0.1396	-0.1002	0
1202	SC3	S28	SCS2	0	-0.0457	0.0351	-0.1585	-0.2289	-0.2343	0
1203	SC3	S34	SCS3	0.1006	0.208	0.2161	0.1088	0.2616	0.3031	0.1734
1204	SC3	S33	SCS3	0	0.0099	0.0955	-0.0837	0.1308	0.1901	0
1205	SC3	S03	SCS0	0	-0.0984	-0.0252	-0.1339	-0.0353	-0.0179	0
1206	SC3	S01	SCS0	0.4825	0.5181	0.5176	0.1745	0.284	0.544	0.5237
1207	SC3	S00	SCS0	0.2164	0.2886	0.397	0.0595	0.147	0.3673	0.2164
1208	SC3	S31	SCS3	0	0.091	0.1558	-0.0539	-0.0193	0.1063	0
1209	SC3	S32	SCS3	0	-0.1574	-0.0855	-0.1578	-0.0881	-0.0624	0
1210	SC3	S078	SCS0	0	-0.078	-0.0855	-0.1014	-0.1517	-0.0881	0
1211	SC3	BE423	SCBE	0	-0.2548	-0.2061	-0.1371	-0.0283	-0.0696	0
1212	SC3	S09	SCS0	0	0.0562	0.0351	-0.0811	-0.045	0.0323	0
1213	SC3	S033	SCS0	0	-0.1271	-0.0252	-0.1103	-0.0967	-0.0022	0
1214	SC3	SD6	SCSD	0.0942	0.1927	0.2161	0.3148	0.124	0.1922	0.2216
1215	SC3	SD8	SCSD	0.1055	0.21	0.0955	0.1912	0.1846	0.1437	0.1688
1216	SC3	S43	SCS4	0	0.0294	0.1558	-0.1244	-0.0241	0.0889	0
1217	SC3	S72	SCS7	0.0932	-0.1176	-0.0252	0.1553	0.0353	-0.0899	0.1066
1218	SC3	SE0	SCSE	0	0.1643	0.0955	-0.0379	0.1059	0.1205	0
1219	SA3	SA4	SASA	0	0.0568	0.0351	-0.1078	-0.0097	0.0468	0
1220	SA3	S70	SAS7	0.09	0.0936	0.1558	-0.1004	0.0684	0.0664	0.1252
1221	SA3	S53	SAS5	0	-0.3725	-0.3267	-0.2674	-0.1301	-0.2923	0
1222	SA3	S74	SAS7	0	0.2455	0.2161	-0.065	-0.1392	0.0256	0
1223	SA3	S46	SAS4	0.3457	0.2767	0.3367	0.155	0.0217	0.1602	0.3904
1224	SA3	S51	SAS5	0	0.1532	0.0351	-0.1195	-0.2778	-0.1372	0
1225	SA3	S54	SAS5	0.1175	0.2842	0.2161	0.0155	-0.1269	0.0018	0.1385
1226	SA3	S26	SAS2	0.0877	-0.1623	-0.2061	-0.1481	-0.2194	-0.3041	0.0877
1227	SA3	S25	SAS2	0	0.1618	0.0955	-0.106	-0.159	-0.0727	0
1228	SA3	S27	SAS2	0.1586	-0.0215	0.1558	-0.0651	0.0278	0.0642	0.1791
1229	SA3	S28	SAS2	0.0832	0.0689	0.2161	-0.1345	-0.0948	-0.1298	0.1099
1230	SA3	S34	SAS3	0	0.1933	0.1558	-0.1037	0.0166	0.0984	0
1231	SA3	S33	SAS3	0.0258	0.0627	0.1558	-0.1123	0.0038	0.0831	0.027
1232	SA3	S03	SAS0	0.4444	0.2745	0.2764	0.1122	0.1433	0.1806	0.3673
1233	SA3	S01	SAS0	0.6297	0.6549	0.7588	0.6115	0.2538	0.6556	0.7214
1234	SA3	S00	SAS0	0.1962	0.2873	0.2764	-0.037	-0.0984	0.0447	0.2554
1235	SA3	S31	SAS3	0.3623	0.3361	0.397	0.1486	0.1505	0.3006	0.3805
1236	SA3	S32	SAS3	0	0.0099	0.0955	-0.1431	0.046	0.0375	0
1237	SA3	S078	SAS0	0.2585	0.1496	0.2161	0.033	0.2436	0.1587	0.2909
1238	SA3	BE423	SABE	0.2727	0.0739	0.0955	-0.0492	0.1309	0.1038	0.1512
1239	SA3	S09	SAS0	0	0.1618	0.0955	-0.1191	-0.172	-0.0709	0
1240	SA3	S033	SAS0	0	-0.0963	0.0351	-0.1592	-0.0177	-0.0074	0
1241	SA3	SD6	SASD	0	0.2455	0.2764	-0.0278	-0.1219	0.0856	0
1242	SA3	SD8	SASD	0	0.0132	-0.0855	-0.1878	-0.1197	-0.1853	0
1243	SA3	S43	SAS4	0	0.0603	0.2161	-0.1618	0.0549	0.0825	0
1244	SA3	S72	SAS7	0	0.1182	0.0351	-0.1696	-0.225	-0.2069	0
1245	SA3	SE0	SASE	0.1064	0.2171	0.2161	0.0337	0.0229	0.1146	0.1064
1246	SA4	S70	SAS7	0	0.0568	0.0351	-0.0377	0.004	0.1031	0
1247	SA4	S53	SAS5	0	-0.1633	-0.387	-0.1015	-0.4206	-0.2964	0
1248	SA4	S74	SAS7	0.0271	0.1483	0.0351	0.0286	0.0546	0.0694	0.0508
1249	SA4	S46	SAS4	0	-0.295	-0.2664	-0.2542	-0.3167	-0.2687	0
1250	SA4	S51	SAS5	0	-0.0502	-0.3267	-0.1587	-0.3027	-0.2436	0
1251	SA4	S54	SAS5	0	-0.1996	-0.3267	-0.1737	-0.2318	-0.3014	0
1252	SA4	S26	SAS2	0	-0.2992	-0.3267	-0.1443	-0.1851	-0.2138	0
1253	SA4	S25	SAS2	0.0971	-0.0357	-0.0855	-0.038	-0.081	-0.0201	0.1115
1254	SA4	S27	SAS2	0	-0.401	-0.4473	-0.1446	-0.3756	-0.3571	0
1255	SA4	S28	SAS2	0	-0.0344	-0.0252	-0.1093	-0.1857	-0.1583	0
1256	SA4	S34	SAS3	0.4038	0.51	0.397	0.3027	0.4719	0.5649	0.5031
1257	SA4	S33	SAS3	0	0.0735	-0.0855	-0.0501	0.02	0.0287	0
1258	SA4	S03	SAS0	0	-0.3914	-0.387	-0.2163	-0.202	-0.242	0
1259	SA4	S01	SAS0	0.0132	0.0877	0.0955	-0.0736	0.1506	0.2172	0.0191
1260	SA4	S00	SAS0	0.0955	0.1927	0.2161	0.0227	0.1063	0.2681	0.0955
1261	SA4	S31	SAS3	0	-0.0655	-0.0855	-0.1025	-0.1417	-0.0419	0
1262	SA4	S32	SAS3	0	-0.0494	-0.0855	-0.0799	-0.1401	-0.0129	0
1263	SA4	S078	SAS0	0	-0.0921	-0.3267	-0.1413	-0.348	-0.2692	0
1264	SA4	BE423	SABE	0.1526	-0.1476	-0.1458	-0.0493	0.117	0.1316	0.2366
1265	SA4	S09	SAS0	0	-0.156	-0.2664	-0.1275	-0.1878	-0.1884	0
1266	SA4	S033	SAS0	0.0923	0.0871	0.0955	-0.0067	-0.0556	0.1059	0.2196
1267	SA4	SD6	SASD	0	-0.1579	0.0351	-0.0962	0.0085	0.119	0
1268	SA4	SD8	SASD	0.1756	0.2503	0.0955	0.3188	0.3739	0.1659	0.2513
1269	SA4	S43	SAS4	0	0.1771	0.2161	-0.0033	0.0679	0.2178	0
1270	SA4	S72	SAS7	0	-0.0036	0.0351	-0.061	-0.0062	0.0586	0
1271	SA4	SE0	SASE	0.0796	-0.0622	-0.1458	0.3033	0.5697	-0.0433	0.1127
1272	S70	S53	S7S5	0.1862	0.0956	0.0351	0.0815	0.1476	0.1298	0.194
1273	S70	S74	S7S7	0.2222	0.1689	0.2161	0.0408	-0.0361	0.0904	0.2194
1274	S70	S46	S7S4	0.0231	-0.0215	0.0955	-0.1147	-0.068	0.0181	0.024
1275	S70	S51	S7S5	0.2426	0.115	0.0351	0.1486	-0.1975	-0.0704	0.2658
1276	S70	S54	S7S5	0.0652	-0.1181	-0.0855	-0.0189	-0.1705	-0.2177	0.0665
1277	S70	S26	S7S2	0	-0.2325	-0.2664	-0.0913	-0.2489	-0.3185	0
1278	S70	S25	S7S2	0	-0.1584	-0.2061	-0.1581	-0.2457	-0.283	0
1279	S70	S27	S7S2	0	-0.2337	-0.2061	-0.115	-0.2081	-0.2085	0
1280	S70	S28	S7S2	0.139	0.0641	0.2161	-0.0783	-0.0384	-0.0517	0.1438
1281	S70	S34	S7S3	0.1316	0.1712	0.1558	0.1137	0.0782	0.1542	0.1578
1282	S70	S33	S7S3	0.0282	0.1709	0.0955	-0.0324	-0.0167	0.0452	0.0293
1283	S70	S03	S7S0	0.0284	0.0099	0.0351	0.0194	0.099	0.0404	0.0902
1284	S70	S01	S7S0	0.0282	0.0627	0.0955	-0.1449	-0.0324	0.0393	0.0294
1285	S70	S00	S7S0	0	-0.1888	-0.2061	-0.173	-0.2689	-0.2898	0
1286	S70	S31	S7S3	0.0467	0.0877	0.0955	0.2818	0.1926	0.0625	0.1849
1287	S70	S32	S7S3	0.2384	0.2745	0.3367	0.2404	0.3285	0.3006	0.432
1288	S70	S078	S7S0	0	-0.2768	-0.2664	-0.1754	-0.0198	-0.1958	0
1289	S70	BE423	S7BE	0.3347	-0.0124	0.0955	0.0433	0.1762	0.1537	0.2038
1290	S70	S09	S7S0	0.1993	0.1879	0.0351	0.1008	-0.0631	0.0851	0.2326
1291	S70	S033	S7S0	0.3653	0.2241	0.3367	0.0567	0.1858	0.284	0.4152
1292	S70	SD6	S7SD	0.2515	0.2749	0.4573	0.1405	0.0332	0.3333	0.2594
1293	S70	SD8	S7SD	0.0115	-0.201	-0.2061	0.0211	0.0695	-0.2074	0.0159
1294	S70	S43	S7S4	0.0517	0.0555	0.2161	-0.1063	0.1113	0.1469	0.0531
1295	S70	S72	S7S7	0	-0.0504	0.0351	-0.1247	-0.1689	-0.1257	0
1296	S70	SE0	S7SE	0.1388	0.2112	0.1558	0.0618	0.0097	0.0715	0.1785
1297	S53	S74	S5S7	0	-0.1783	-0.2061	-0.0974	-0.1641	-0.1725	0
1298	S53	S46	S5S4	0.0629	-0.2852	-0.1458	-0.1268	0.1576	-0.0547	0.0646
1299	S53	S51	S5S5	0.0363	-0.2097	-0.2664	-0.0909	-0.0434	-0.1287	0.0382
1300	S53	S54	S5S5	0.0398	-0.2219	-0.2664	0.1081	-0.0596	-0.2639	0.0432
1301	S53	S26	S5S2	0.045	0.0585	-0.0855	0.1389	-0.0576	-0.0857	0.1398
1302	S53	S25	S5S2	0	-0.2399	-0.2061	-0.1034	-0.1585	-0.1565	0
1303	S53	S27	S5S2	0	-0.3914	-0.3267	-0.1069	-0.014	-0.176	0.0021
1304	S53	S28	S5S2	0.132	-0.0643	0.0351	0.0433	0.1858	-0.0279	0.1361
1305	S53	S34	S5S3	0	-0.1633	-0.387	-0.1736	-0.4253	-0.3521	0
1306	S53	S33	S5S3	0	-0.1936	-0.2664	-0.1281	-0.2931	-0.2	0
1307	S53	S03	S5S0	0.0624	-0.0521	-0.0252	-0.0421	0.0707	0.0529	0.0651
1308	S53	S01	S5S0	0	-0.2494	-0.387	-0.2812	-0.4536	-0.4203	0
1309	S53	S00	S5S0	0.051	-0.2957	-0.2664	-0.1059	-0.2612	-0.242	0.0528
1310	S53	S31	S5S3	0.1818	-0.1298	0.0351	0.0416	0.2012	0.0725	0.1979
1311	S53	S32	S5S3	0.2625	0.232	0.0955	0.3245	0.331	0.1073	0.3115
1312	S53	S078	S5S0	0.0917	-0.2992	-0.2664	-0.0666	0.2677	-0.092	0.1122
1313	S53	BE423	S5BE	0.0158	-0.401	-0.4473	0.0077	-0.0577	-0.2299	0.0217
1314	S53	S09	S5S0	0.1755	0.1723	0.0955	0.1234	0.0082	0.0926	0.2319
1315	S53	S033	S5S0	0.3137	0.0796	0.0955	0.0894	0.2955	0.2008	0.2391
1316	S53	SD6	S5SD	0	-0.1783	-0.2061	-0.1024	-0.1548	-0.1973	0
1317	S53	SD8	S5SD	0	-0.315	-0.387	-0.1285	-0.3186	-0.3475	0
1318	S53	S43	S5S4	0.0661	0.0843	0.0955	0.0237	0.1258	0.0539	0.0686
1319	S53	S72	S5S7	0	-0.0693	-0.1458	-0.0234	-0.1255	-0.1856	0
1320	S53	SE0	S5SE	0	-0.2372	-0.387	-0.1121	-0.3619	-0.3779	0
1321	S74	S46	S7S4	0	-0.127	-0.0855	-0.2124	-0.107	-0.2269	0
1322	S74	S51	S7S5	0.4411	0.5248	0.4573	0.2411	0.3656	0.5373	0.5
1323	S74	S54	S7S5	0.1582	0.2308	0.2764	0.0644	0.1669	0.3185	0.16
1324	S74	S26	S7S2	0	-0.404	-0.387	-0.2255	-0.0677	-0.3748	0
1325	S74	S25	S7S2	0.1392	0.0603	0.1558	-0.0277	0.1347	0.2387	0.2069
1326	S74	S27	S7S2	0.0044	-0.0768	0.0351	-0.0602	-0.0889	0.084	0.0204
1327	S74	S28	S7S2	0.1082	0.0647	0.2764	-0.0612	0.0017	0.0116	0.1283
1328	S74	S34	S7S3	0.0322	0.1765	0.2161	0.0748	0.1102	0.2185	0.1152
1329	S74	S33	S7S3	0.2344	0.1125	0.2161	-0.0236	0.0474	0.3049	0.2479
1330	S74	S03	S7S0	0	-0.1802	-0.1458	-0.1899	-0.2064	-0.1979	0
1331	S74	S01	S7S0	0.0315	0.2764	0.2764	-0.0151	0.0211	0.2192	0.0315
1332	S74	S00	S7S0	0	0.0877	0.0955	-0.0678	0.0598	0.0698	0
1333	S74	S31	S7S3	0	-0.1888	-0.0855	-0.182	-0.2343	-0.1692	0
1334	S74	S32	S7S3	0	-0.1584	-0.1458	-0.2019	-0.2507	-0.2493	0
1335	S74	S078	S7S0	0.0972	0.1372	-0.0252	0.1272	-0.3134	-0.0708	0.1302
1336	S74	BE423	S7BE	0.0416	0.0116	-0.0252	0.0716	-0.0535	-0.0515	0.0792
1337	S74	S09	S7S0	0.3008	0.4725	0.4573	0.1795	0.2457	0.525	0.488
1338	S74	S033	S7S0	0	-0.1584	-0.0855	-0.1707	-0.1695	-0.1507	0
1339	S74	SD6	S7SD	0.4905	0.2312	0.3367	0.0511	0.2058	0.2076	0.3013
1340	S74	SD8	S7SD	0	0.0126	-0.0252	-0.1102	-0.1009	-0.0488	0
1341	S74	S43	S7S4	0	-0.0068	0.1558	-0.1727	-0.1237	-0.0029	0
1342	S74	S72	S7S7	0.1899	-0.0102	0.0955	0.1974	0.2116	-0.0674	0.2657
1343	S74	SE0	S7SE	0	0.0185	0.0955	-0.0826	-0.0463	0.0312	0
1344	S46	S51	S4S5	0.0538	0.1014	0.0955	0.0635	0.1591	0.0087	0.0693
1345	S46	S54	S4S5	0	-0.0473	-0.0855	-0.209	-0.0995	-0.3256	0
1346	S46	S26	S4S2	0	-0.2833	-0.1458	-0.2127	-0.076	-0.2313	0
1347	S46	S25	S4S2	0.3304	0.1624	0.0955	0.0008	-0.0032	-0.1113	0.2641
1348	S46	S27	S4S2	0.1735	-0.0124	0.0955	-0.0131	0.1655	0.1056	0.1877
1349	S46	S28	S4S2	0.0215	0.1643	0.2764	-0.0002	0.0607	0.042	0.0453
1350	S46	S34	S4S3	0	-0.0504	-0.1458	-0.243	-0.2839	-0.235	0
1351	S46	S33	S4S3	0	-0.1128	-0.0252	-0.2131	-0.1346	-0.1583	0
1352	S46	S03	S4S0	0.3707	0.2999	0.3367	0.2489	0.1092	0.2238	0.3968
1353	S46	S01	S4S0	0.1882	0.2296	0.2764	0.2157	-0.0432	0.1355	0.2235
1354	S46	S00	S4S0	0.0598	0.2549	0.1558	0.0126	-0.0169	-0.0035	0.1799
1355	S46	S31	S4S3	0.0117	0.1018	0.2161	-0.0569	-0.0061	0.0524	0.0119
1356	S46	S32	S4S3	0.4736	0.4363	0.5176	0.2277	0.1295	0.3936	0.5
1357	S46	S078	S4S0	0.0705	-0.004	0.0351	-0.0329	0.087	-0.0459	0.076
1358	S46	BE423	S4BE	0	0.0507	-0.0855	-0.1018	-0.1518	-0.1109	0
1359	S46	S09	S4S0	0.0139	-0.0814	0.0351	-0.1389	-0.0139	-0.1095	0.0222
1360	S46	S033	S4S0	0.4092	0.2269	0.4573	0.3356	0.2043	0.438	0.4252
1361	S46	SD6	S4SD	0.486	0.4417	0.4573	0.2525	0.1071	0.4223	0.5
1362	S46	SD8	S4SD	0	-0.0949	-0.1458	-0.1975	-0.2035	-0.3232	0
1363	S46	S43	S4S4	0.4572	0.3907	0.397	0.3146	0.0556	0.2443	0.5
1364	S46	S72	S4S7	0.1145	0.2	0.2161	0.009	-0.0081	0.1717	0.1145
1365	S46	SE0	S4SE	0	0.0577	0.0351	-0.0466	-0.1262	-0.1484	0
1366	S51	S54	S5S5	0.4734	0.3289	0.4573	0.3574	0.4511	0.4822	0.462
1367	S51	S26	S5S2	0.0038	-0.262	-0.2061	-0.0248	0.2165	-0.114	0.0038
1368	S51	S25	S5S2	0.5155	0.4867	0.5176	0.3513	0.48	0.5772	0.5161
1369	S51	S27	S5S2	0.1911	-0.002	0.1558	0.0267	0.2181	0.2495	0.2181
1370	S51	S28	S5S2	0.0688	0.1857	0.2161	0.0098	0.0847	0.0404	0.0858
1371	S51	S34	S5S3	0.0776	0.0621	-0.0252	0.04	-0.1767	-0.0387	0.0973
1372	S51	S33	S5S3	0.4743	0.2639	0.2764	0.0823	0.0256	0.2974	0.3046
1373	S51	S03	S5S0	0	-0.099	-0.0855	-0.0093	-0.1973	-0.1471	0
1374	S51	S01	S5S0	0.0296	0.1841	0.0955	-0.0664	-0.1174	0.0273	0.0315
1375	S51	S00	S5S0	0.117	0.0562	0.0351	-0.0451	0.1964	0.0902	0.1223
1376	S51	S31	S5S3	0	-0.0375	-0.0252	-0.1243	-0.2561	-0.1227	0
1377	S51	S32	S5S3	0	0.0091	-0.0855	-0.0762	-0.2596	-0.1904	0
1378	S51	S078	S5S0	0.0507	0.1832	-0.0252	-0.0018	-0.338	-0.0404	0.07
1379	S51	BE423	S5BE	0.0236	-0.0751	-0.2664	-0.0362	-0.3484	-0.2571	0.0305
1380	S51	S09	S5S0	0.4833	0.4867	0.5176	0.2976	0.4595	0.5778	0.5239
1381	S51	S033	S5S0	0	-0.2507	-0.2664	-0.2482	-0.3239	-0.2609	0
1382	S51	SD6	S5SD	0.0914	0.1542	0.1558	0.0493	0.2492	0.1238	0.1017
1383	S51	SD8	S5SD	0	0.164	0.0351	-0.0543	-0.1227	-0.0137	0
1384	S51	S43	S5S4	0.0162	0.2676	0.0955	0.0412	-0.2635	-0.0691	0.0619
1385	S51	S72	S5S7	0.0032	0.0269	-0.0855	-0.1071	0.1363	-0.1232	0.0038
1386	S51	SE0	S5SE	0.3589	0.27	0.2764	0.1883	0.0151	0.1514	0.3299
1387	S54	S26	S5S2	0.3017	0.0111	0.0351	0.1435	0.3106	0.0231	0.2871
1388	S54	S25	S5S2	0.3039	0.2764	0.397	0.0884	0.2576	0.38	0.3063
1389	S54	S27	S5S2	0.1609	0.0474	0.1558	0.0813	0.1085	0.1399	0.2203
1390	S54	S28	S5S2	0.0625	-0.0646	0.0351	-0.0939	-0.0822	-0.1127	0.0796
1391	S54	S34	S5S3	0.0555	-0.0096	-0.0252	-0.0167	-0.1141	-0.0892	0.0627
1392	S54	S33	S5S3	0.2233	0.2288	0.3367	0.1394	0.1728	0.3549	0.2257
1393	S54	S03	S5S0	0.4502	0.1637	0.2161	0.1231	-0.0131	0.0739	0.3667
1394	S54	S01	S5S0	0.0797	0.149	0.1558	-0.0229	0.0085	0.0765	0.1024
1395	S54	S00	S5S0	0.1098	0.21	0.1558	-0.0311	0.0567	0.0436	0.1266
1396	S54	S31	S5S3	0	0.0273	0.0955	-0.1043	-0.1601	-0.0866	0
1397	S54	S32	S5S3	0.0422	-0.0949	-0.0855	0.1302	-0.0369	-0.2517	0.0477
1398	S54	S078	S5S0	0.0791	-0.0154	-0.0252	0.0305	-0.1025	-0.0061	0.0931
1399	S54	BE423	S5BE	0.046	-0.0941	-0.2061	-0.0171	-0.2371	-0.2302	0.0585
1400	S54	S09	S5S0	0.23	0.14	0.2161	-0.0042	0.1626	0.204	0.2054
1401	S54	S033	S5S0	0	-0.3385	-0.2664	-0.2348	-0.2468	-0.313	0
1402	S54	SD6	S5SD	0.0414	0.0745	0.0955	-0.0366	0.0755	-0.0113	0.0422
1403	S54	SD8	S5SD	0.1052	0.1018	0.1558	0.0132	0.1461	0.1276	0.1111
1404	S54	S43	S5S4	0	-0.2325	-0.1458	-0.3293	-0.2783	-0.3327	0
1405	S54	S72	S5S7	0	0.1361	-0.0855	-0.066	0.0066	-0.1824	0
1406	S54	SE0	S5SE	0.2941	0.2624	0.3367	0.1566	0.1715	0.3049	0.3151
1407	S26	S25	S2S2	0.0328	-0.222	-0.1458	-0.1128	0.0805	-0.1457	0.0383
1408	S26	S27	S2S2	0.0803	-0.2368	-0.2061	-0.0112	-0.0012	-0.1692	0.1212
1409	S26	S28	S2S2	0.0711	-0.1147	-0.2061	-0.073	-0.1438	-0.323	0.0763
1410	S26	S34	S2S3	0.0266	-0.1714	-0.2061	0.0277	-0.0386	-0.1763	0.0266
1411	S26	S33	S2S3	0	-0.1918	-0.2061	-0.1312	-0.0344	-0.1958	0
1412	S26	S03	S2S0	0.1579	0.1637	0.0955	0.2085	0.0636	-0.0018	0.3492
1413	S26	S01	S2S0	0	0.0828	-0.0855	-0.0918	-0.0646	-0.1198	0
1414	S26	S00	S2S0	0.0792	-0.1615	-0.0855	-0.0663	0.0838	-0.0373	0.0792
1415	S26	S31	S2S3	0	-0.1167	-0.1458	-0.1363	-0.1822	-0.271	0
1416	S26	S32	S2S3	0	-0.3147	-0.2664	-0.206	-0.2261	-0.3584	0
1417	S26	S078	S2S0	0	-0.5138	-0.5679	-0.1879	-0.2501	-0.487	0
1418	S26	BE423	S2BE	0.0917	-0.3387	-0.3267	0.0349	-0.1484	-0.2305	0.1111
1419	S26	S09	S2S0	0.0333	-0.1442	-0.1458	-0.0852	0.0638	-0.1438	0.046
1420	S26	S033	S2S0	0	-0.2239	-0.1458	-0.1336	-0.1535	-0.154	0
1421	S26	SD6	S2SD	0	-0.298	-0.2061	-0.1915	-0.0088	-0.1927	0
1422	S26	SD8	S2SD	0.1091	-0.3462	-0.2664	-0.0918	0.0587	-0.1579	0.1111
1423	S26	S43	S2S4	0	-0.0097	-0.1458	-0.1775	-0.2258	-0.3425	0
1424	S26	S72	S2S7	0.0078	0.1142	-0.0252	0.0052	0.0685	0.0357	0.0123
1425	S26	SE0	S2SE	0.1344	0.0843	-0.0252	0.0619	0.058	0.0275	0.1938
1426	S25	S27	S2S2	0	-0.107	0.0351	-0.0442	0.0307	0.0788	0.0052
1427	S25	S28	S2S2	0.0853	0.1335	0.2161	0.0136	-0.0297	0.0121	0.1356
1428	S25	S34	S2S3	0.0975	0.2845	0.2161	0.0681	-0.0063	0.2003	0.1804
1429	S25	S33	S2S3	0.2896	0.2725	0.397	0.1355	0.1863	0.4589	0.2897
1430	S25	S03	S2S0	0	0.0796	0.0955	-0.0667	-0.0882	0.0032	0
1431	S25	S01	S2S0	0	-0.0215	0.0351	-0.1561	-0.0237	-0.0018	0
1432	S25	S00	S2S0	0.0929	0.2241	0.2764	0.0393	0.1834	0.2518	0.206
1433	S25	S31	S2S3	0.1784	0.269	0.3367	0.0577	-0.037	0.2022	0.3872
1434	S25	S32	S2S3	0	-0.0351	-0.0252	-0.0576	-0.1385	-0.1296	0
1435	S25	S078	S2S0	0.1476	-0.0752	-0.0252	-0.0007	-0.2047	0.012	0.1369
1436	S25	BE423	S2BE	0.0895	0.0198	-0.1458	-0.0467	-0.233	-0.1263	0.0933
1437	S25	S09	S2S0	0.3655	-0.0306	0.1558	-0.0333	0.1791	0.2204	0.2257
1438	S25	S033	S2S0	0	-0.1584	-0.0855	-0.1271	-0.1477	-0.1377	0
1439	S25	SD6	S2SD	0	0.1181	0.0955	-0.0601	0.0708	0.0103	0
1440	S25	SD8	S2SD	0.0975	0.042	0.1558	-0.0095	0.044	0.1471	0.1577
1441	S25	S43	S2S4	0.2056	0.3599	0.3367	0.2244	-0.0477	0.1993	0.5161
1442	S25	S72	S2S7	0.0889	0.1361	0.0351	-0.0185	0.0469	-0.0591	0.0963
1443	S25	SE0	S2SE	0.0435	0.1946	0.2161	0.0188	0.0659	0.1268	0.1285
1444	S27	S28	S2S2	0	-0.1399	0.0351	-0.0937	-0.0714	-0.1185	0
1445	S27	S34	S2S3	0	-0.1586	-0.0855	-0.1501	-0.2592	-0.0977	0
1446	S27	S33	S2S3	0.5001	0.4942	0.5779	0.5245	0.2712	0.5233	0.5741
1447	S27	S03	S2S0	0	-0.2858	-0.1458	-0.1226	-0.0492	-0.1169	0
1448	S27	S01	S2S0	0.006	-0.0524	0.0955	-0.1027	-0.073	0.042	0.0087
1449	S27	S00	S2S0	0.1448	-0.0734	0.0955	0.0434	0.0715	0.0158	0.1448
1450	S27	S31	S2S3	0	-0.1579	0.0351	-0.0759	-0.0285	-0.0172	0
1451	S27	S32	S2S3	0	-0.1275	0.0351	-0.0634	-0.0115	0.0101	0
1452	S27	S078	S2S0	0.3162	-0.0001	0.2161	0.0753	0.331	0.3178	0.3229
1453	S27	BE423	S2BE	0	-0.3616	-0.3267	-0.1286	-0.2185	-0.2204	0
1454	S27	S09	S2S0	0.157	0.0294	0.2161	0.0008	0.0974	0.2334	0.1747
1455	S27	S033	S2S0	0.2284	-0.0195	-0.0252	0.0205	-0.1155	-0.0896	0.2093
1456	S27	SD6	S2SD	0	-0.2332	-0.1458	-0.1488	-0.1778	-0.1892	0
1457	S27	SD8	S2SD	0	-0.2325	-0.1458	-0.0983	-0.1836	-0.1616	0
1458	S27	S43	S2S4	0	-0.1277	0.0351	-0.152	-0.1481	-0.0443	0
1459	S27	S72	S2S7	0.0795	-0.0788	-0.0855	-0.0031	-0.1104	-0.1779	0.1072
1460	S27	SE0	S2SE	0.249	0.102	0.2161	0.0499	0.0049	0.153	0.3172
1461	S28	S34	S2S3	0	0.102	0.0955	-0.1224	-0.1569	-0.1167	0
1462	S28	S33	S2S3	0	0.1857	0.2161	-0.0577	-0.1567	-0.0326	0
1463	S28	S03	S2S0	0.1624	0.2696	0.2764	0.1887	0.0152	0.0656	0.1624
1464	S28	S01	S2S0	0.1305	0.2522	0.3367	0.1219	-0.1188	0.0675	0.1382
1465	S28	S00	S2S0	0	-0.1507	-0.0252	-0.1702	-0.157	-0.2918	0
1466	S28	S31	S2S3	0.0089	0.1308	0.1558	-0.0675	-0.1125	-0.0124	0.0097
1467	S28	S32	S2S3	0	0.2169	0.1558	-0.0539	-0.102	0.0238	0
1468	S28	S078	S2S0	0.1092	0.228	0.0955	0.016	-0.0446	0.0642	0.099
1469	S28	BE423	S2BE	0.2546	0.131	0.0955	-0.0176	-0.0114	-0.0883	0.2412
1470	S28	S09	S2S0	0.0821	0.1496	0.2161	0.0418	-0.0475	0.0138	0.1012
1471	S28	S033	S2S0	0	0.0188	0.1558	-0.0615	-0.033	0.0663	0
1472	S28	SD6	S2SD	0.3074	0.1486	0.3367	0.0012	0.0317	0.1762	0.2792
1473	S28	SD8	S2SD	0.0549	0.1138	-0.0252	-0.0949	-0.2439	-0.2023	0.0566
1474	S28	S43	S2S4	0.4758	0.527	0.5779	0.3227	0.0748	0.4178	0.5114
1475	S28	S72	S2S7	0.4659	0.4369	0.5176	0.5097	0.5843	0.332	0.5024
1476	S28	SE0	S2SE	0	-0.0124	-0.0252	-0.1324	-0.2431	-0.2355	0
1477	S34	S33	S3S3	0.0718	0.316	0.2161	0.056	0.103	0.2603	0.1309
1478	S34	S03	S3S0	0	-0.0494	-0.1458	-0.047	-0.1112	-0.1149	0
1479	S34	S01	S3S0	0.0191	0.0099	0.0955	-0.1592	0.1519	0.1762	0.0191
1480	S34	S00	S3S0	0.0953	0.1927	0.2161	0.0249	0.0993	0.2323	0.0955
1481	S34	S31	S3S3	0	0.1487	0.0351	-0.0914	-0.1213	0.0008	0
1482	S34	S32	S3S3	0	-0.019	-0.0855	-0.118	-0.1363	-0.0627	0
1483	S34	S078	S3S0	0	-0.0639	-0.1458	-0.1779	-0.2924	-0.1641	0
1484	S34	BE423	S3BE	0.5233	0.4369	0.397	0.4534	0.4569	0.5065	0.5444
1485	S34	S09	S3S0	0	-0.1277	-0.0855	-0.1806	-0.1322	-0.0646	0
1486	S34	S033	S3S0	0.1664	0.0647	0.0351	-0.0455	-0.0812	-0.0068	0.2015
1487	S34	SD6	S3SD	0	0.0867	0.0955	-0.0932	0.008	0.0777	0
1488	S34	SD8	S3SD	0	-0.0783	-0.1458	-0.1602	-0.0403	-0.07	0
1489	S34	S43	S3S4	0.0782	0.2608	0.3367	0.0528	0.0966	0.2798	0.1037
1490	S34	S72	S3S7	0	0.2411	0.0955	-0.0575	-0.0068	0.0113	0
1491	S34	SE0	S3SE	0.0931	0.1582	0.0955	0.0676	0.0649	0.1031	0.1105
1492	S33	S03	S3S0	0	-0.1032	0.0351	-0.1194	0.0412	0.0563	0
1493	S33	S01	S3S0	0.1215	0.0936	0.2161	-0.0611	0.1641	0.2665	0.1122
1494	S33	S00	S3S0	0.0972	-0.074	0.0351	0.0431	0.0181	0.0248	0.1142
1495	S33	S31	S3S3	0	0.0862	0.2161	-0.0377	0.0529	0.1699	0
1496	S33	S32	S3S3	0	0.1328	0.1558	-0.0238	0.0381	0.1163	0
1497	S33	S078	S3S0	0.1115	0.0927	0.0955	0.0003	-0.0565	0.1352	0.1403
1498	S33	BE423	S3BE	0.0341	-0.0793	-0.1458	-0.1269	-0.1098	-0.0841	0.0353
1499	S33	S09	S3S0	0.2027	0.0744	0.2161	-0.0342	0.0918	0.2796	0.2174
1500	S33	S033	S3S0	0.1007	0.2532	0.2161	0.2121	0.1084	0.137	0.1268
1501	S33	SD6	S3SD	0.0314	-0.0439	0.0351	-0.1445	-0.0416	-0.0304	0.0322
1502	S33	SD8	S3SD	0	0.0735	0.1558	-0.0494	0.1589	0.209	0
1503	S33	S43	S3S4	0	0.1771	0.2161	-0.0645	-0.0069	0.1625	0
1504	S33	S72	S3S7	0.0869	0.1751	0.0351	-0.0394	-0.0442	-0.1058	0.1044
1505	S33	SE0	S3SE	0.406	0.5078	0.5176	0.1697	0.3033	0.4933	0.5164
1506	S03	S01	S0S0	0.138	0.2436	0.2161	0.1408	0.0558	0.1571	0.4009
1507	S03	S00	S0S0	0	-0.0521	-0.0855	-0.1482	-0.2135	-0.1763	0
1508	S03	S31	S0S3	0.4786	0.0558	0.1558	-0.0643	0.123	0.0732	0.2962
1509	S03	S32	S0S3	0.2126	-0.0107	0.0955	-0.0008	0.1564	0.1117	0.2125
1510	S03	S078	S0S0	0.2653	-0.1308	-0.0252	0.0233	0.2454	0.0526	0.2965
1511	S03	BE423	S0BE	0.3879	0.2099	0.0955	0.1546	0.0968	0.1624	0.3275
1512	S03	S09	S0S0	0	-0.0569	-0.0252	-0.0862	-0.1236	-0.0857	0
1513	S03	S033	S0S0	0	-0.2543	-0.0855	-0.1353	0.0906	-0.0242	0
1514	S03	SD6	S0SD	0	0.034	-0.0252	-0.1244	-0.1721	-0.1296	0
1515	S03	SD8	S0SD	0.0983	-0.0852	-0.0252	-0.0524	0.007	0.0061	0.0988
1516	S03	S43	S0S4	0	0.0102	0.0351	-0.1146	0.0432	-0.0526	0
1517	S03	S72	S0S7	0.057	0.0199	-0.0855	-0.092	-0.2264	-0.2128	0.0614
1518	S03	SE0	S0SE	0.0061	-0.019	0.0351	0.004	0.0428	-0.0188	0.0064
1519	S01	S00	S0S0	0.1944	0.3502	0.3367	0.0787	0.0978	0.2349	0.2034
1520	S01	S31	S0S3	0	0.091	0.1558	-0.0862	-0.0193	0.0757	0
1521	S01	S32	S0S3	0	-0.0209	0.0351	-0.1939	-0.0548	0.0087	0
1522	S01	S078	S0S0	0	0.0585	0.0351	-0.0959	-0.1183	-0.0332	0
1523	S01	BE423	S0BE	0.0421	-0.1711	-0.0855	-0.176	0.005	-0.0105	0.0439
1524	S01	S09	S0S0	0.1081	0.3587	0.2764	0.0541	0.0267	0.2	0.1247
1525	S01	S033	S0S0	0.1069	0.0709	0.1558	0.1336	0.0033	0.1409	0.248
1526	S01	SD6	S0SD	0.1176	0.2602	0.3367	0.1134	0.0743	0.2686	0.1821
1527	S01	SD8	S0SD	0	0.044	-0.0252	-0.1618	0.0407	0.001	0
1528	S01	S43	S0S4	0.2626	0.4417	0.397	0.2113	0.0534	0.2897	0.5
1529	S01	S72	S0S7	0	0.149	0.0955	-0.085	-0.0513	-0.0179	0
1530	S01	SE0	S0SE	0.0487	0.248	0.2161	-0.0183	0.1393	0.2012	0.0487
1531	S00	S31	S0S3	0	0.0757	0.0955	-0.0934	-0.1927	-0.0529	0
1532	S00	S32	S0S3	0	-0.1888	-0.1458	-0.1725	-0.2426	-0.2258	0
1533	S00	S078	S0S0	0	-0.1094	-0.1458	-0.1254	-0.3061	-0.2171	0
1534	S00	BE423	S0BE	0	-0.2085	-0.2664	-0.1426	-0.2064	-0.2073	0
1535	S00	S09	S0S0	0	0.0877	0.0955	-0.0514	0.0757	0.0663	0
1536	S00	S033	S0S0	0.1864	0.0395	0.1558	0.1237	-0.0743	0.1094	0.2847
1537	S00	SD6	S0SD	0.1044	0.2857	0.2764	0.0658	0.1379	0.2218	0.3306
1538	S00	SD8	S0SD	0	0.0126	-0.0855	-0.1075	-0.1138	-0.1318	0
1539	S00	S43	S0S4	0.0831	0.196	0.2764	0.0816	-0.0626	0.1264	0.1235
1540	S00	S72	S0S7	0	0.044	0.0351	-0.0832	0.0227	-0.0468	0
1541	S00	SE0	S0SE	0	-0.2016	-0.2061	-0.1412	-0.1412	-0.2667	0
1542	S31	S32	S3S3	0.3491	0.1395	0.3367	0.1288	0.2835	0.4218	0.4052
1543	S31	S078	S3S0	0.4077	0.2174	0.3367	0.2373	0.4121	0.3804	0.434
1544	S31	BE423	S3BE	0	-0.0543	-0.2061	-0.1107	-0.0661	-0.149	0
1545	S31	S09	S3S0	0.0871	-0.0068	0.2161	0.0441	0.0277	0.1149	0.1586
1546	S31	S033	S3S0	0.1645	-0.0425	0.1558	-0.0297	0.1321	0.2271	0.1469
1547	S31	SD6	S3SD	0.0317	0.1093	0.0955	-0.0707	-0.1793	0.0799	0.0347
1548	S31	SD8	S3SD	0.096	0.179	0.2764	0.0802	0.1529	0.2238	0.1569
1549	S31	S43	S3S4	0.1939	0.2059	0.2764	-0.0001	0.0859	0.2817	0.2233
1550	S31	S72	S3S7	0.099	0.3162	0.2764	0.115	-0.0355	0.1125	0.2459
1551	S31	SE0	S3SE	0	0.0426	0.0955	-0.0611	-0.0115	0.0061	0
1552	S32	S078	S3S0	0.2839	0.1951	0.2161	0.1225	0.3134	0.2656	0.3172
1553	S32	BE423	S3BE	0	-0.1321	-0.2061	-0.1295	-0.0557	-0.1279	0
1554	S32	S09	S3S0	0.1294	-0.0291	0.0955	-0.0539	-0.0731	-0.0338	0.154
1555	S32	S033	S3S0	0.3028	0.3081	0.397	0.1112	0.2066	0.43	0.2887
1556	S32	SD6	S3SD	0.0261	0.0316	0.0955	-0.0994	-0.171	0.1186	0.0265
1557	S32	SD8	S3SD	0.1646	0.179	0.2161	0.2156	0.2991	0.1709	0.2697
1558	S32	S43	S3S4	0.1446	0.3081	0.2764	0.1055	0.1072	0.3398	0.1648
1559	S32	S72	S3S7	0.0248	-0.0124	0.0955	-0.0634	-0.1513	-0.0546	0.0256
1560	S32	SE0	S3SE	0.1106	0.2552	0.2161	0.0593	0.0464	0.1493	0.1982
1561	S078	BE423	S0BE	0.2316	0.1558	-0.0855	0.144	0.1367	-0.0667	0.1685
1562	S078	S09	S0S0	0.1397	0.1611	0.1558	0.0543	-0.1387	0.0892	0.1719
1563	S078	S033	S0S0	0.0425	-0.1928	-0.2061	-0.1519	0.001	-0.0799	0.0622
1564	S078	SD6	S0SD	0	-0.3154	-0.4473	-0.3156	-0.5154	-0.4123	0
1565	S078	SD8	S0SD	0.45	0.4484	0.3367	0.2228	0.168	0.2613	0.3396
1566	S078	S43	S0S4	0.0776	0.1112	0.0955	-0.0185	0.0902	0.1396	0.1132
1567	S078	S72	S0S7	0.0396	-0.1177	-0.3267	-0.1535	-0.4341	-0.4146	0.0447
1568	S078	SE0	S0SE	0	-0.1557	-0.1458	-0.1178	-0.1677	-0.0889	0
1569	BE423	S09	BES0	0	-0.3924	-0.4473	-0.2127	-0.3526	-0.3658	0
1570	BE423	S033	BES0	0	-0.3301	-0.3267	-0.2023	-0.0974	-0.2067	0
1571	BE423	SD6	BESD	0	0.0116	-0.0252	-0.1	-0.1244	-0.0818	0
1572	BE423	SD8	BESD	0.081	-0.1948	-0.3267	-0.1177	-0.1942	-0.2221	0.0863
1573	BE423	S43	BES4	0	-0.0259	-0.0252	-0.1213	0.0967	-0.0097	0
1574	BE423	S72	BES7	0	0.0824	-0.0855	-0.0902	-0.1775	-0.1515	0
1575	BE423	SE0	BESE	0	-0.1931	-0.2061	-0.0406	-0.123	-0.1596	0.0099
1576	S09	S033	S0S0	0	-0.1584	-0.0855	-0.1467	-0.1695	-0.1362	0
1577	S09	SD6	S0SD	0.0918	0.102	0.1558	0.0442	0.1293	0.1017	0.1245
1578	S09	SD8	S0SD	0.0587	0.1946	0.2161	0.005	0.0767	0.1485	0.1261
1579	S09	S43	S0S4	0	0.1618	0.1558	-0.0696	-0.1626	0.0009	0
1580	S09	S72	S0S7	0.1299	0.1581	0.0955	0.001	0.0988	-0.0573	0.1291
1581	S09	SE0	S0SE	0	-0.0196	0.0955	-0.0753	-0.0019	0.0314	0
1582	S033	SD6	S0SD	0.3729	0.28	0.397	0.2812	0.0909	0.4519	0.4101
1583	S033	SD8	S0SD	0	-0.3071	-0.2061	-0.1653	-0.0923	-0.1466	0
1584	S033	S43	S0S4	0.6314	0.3756	0.5779	0.4604	0.3423	0.5708	0.6485
1585	S033	S72	S0S7	0.0412	-0.0457	0.0955	-0.0582	-0.0956	0.0867	0.0412
1586	S033	SE0	S0SE	0	0.0436	0.0351	-0.0436	-0.0178	-0.0029	0.0214
1587	SD6	SD8	SDSD	0.039	-0.0934	-0.1458	0.1248	-0.0237	-0.1834	0.045
1588	SD6	S43	SDS4	0.0962	0.2752	0.3367	0.1012	-0.0328	0.2692	0.1605
1589	SD6	S72	SDS7	0.2383	0.2764	0.397	0.0713	0.2065	0.3984	0.2457
1590	SD6	SE0	SDSE	0	-0.0875	-0.0252	-0.1276	-0.0856	-0.1117	0
1591	SD8	S43	SDS4	0	-0.003	-0.0252	-0.184	-0.1091	-0.1089	0
1592	SD8	S72	SDS7	0	0.0269	-0.1458	-0.079	-0.076	-0.1687	0
1593	SD8	SE0	SDSE	0	-0.1246	-0.0855	-0.0953	0.0724	0.0357	0
1594	S43	S72	S4S7	0.0554	0.3618	0.3367	0.0586	-0.0805	0.0961	0.2717
1595	S43	SE0	S4SE	0	0.1496	0.0955	-0.0484	-0.063	-0.026	0
1596	S72	SE0	S7SE	0	0.0269	-0.1458	-0.086	-0.1058	-0.2	0
			Mean	0.096693	0.0101605	0.0070312	-0.0178581	-0.0179143	-0.0164364	0.113218
			Variance	0.0170134	0.0459327	0.0541358	0.0228258	0.0448818	0.0481464	0.0209215

## Sheet: S4
Table S4. 95 % confidence interval relatedness according to seven different estimators: TrioMl (wang et al 2007.), Wang (Wang 2002), LynchLi (Lynch 1988 and Li et al 1993.), LynchRd (Lynch & Ritland 1999), Ritland (Ritland 1996), QuellerGt (Queller & Goodnight 1989), DyadMl (Millingan 2003)
Dyad	Individual 1	Individual 2	PopID1&2	TrioMl025	TrioMl095	Wang025	Wang095	LynchLi025	LynchLi095	LynchRd025	LynchRd095	Ritland025	Ritland095	QuellerGt025	QuellerGt095	DyadMl025	DyadMl095
1	SF1	SF9	SFSF	0	0.8199	-0.2545	0.7068	-0.4203	0.7938	-0.2791	0.6318	-0.6237	0.3119	-0.4179	0.7563	0	0.7919
2	SF1	SA9	SFSA	0	0.6368	-0.4521	0.3992	-0.4131	0.5212	-0.3383	0.2582	-0.3441	0.2787	-0.3873	0.4915	0	0.5474
3	SF1	SC6	SFSC	0	0.7122	-0.1429	0.8014	-0.1715	0.6895	-0.3138	0.6832	-0.2687	0.2338	-0.5616	0.6898	0	0.7128
4	SF1	SC8	SFSC	0	0.01	-0.3779	0.2978	-0.3851	0.0859	-0.5222	-0.0476	-0.4057	-0.1139	-0.6676	-0.127	0	0.3345
5	SF1	SF0	SFSF	0	0.4034	-0.3932	0.3101	-0.3976	0.2914	-0.3407	0.0977	-0.3448	0.0913	-0.5486	0.2009	0	0.3721
6	SF1	SF4	SFSF	0	0.4749	-0.5522	0.0616	-0.5113	0.3006	-0.3579	-0.0103	-0.3995	0.2239	-0.5243	0.2265	0	0.3765
7	SF1	SF5	SFSF	0	0.4481	-0.363	0.3043	-0.3422	0.3007	-0.357	0.04	-0.3044	0.3393	-0.4034	0.1644	0	0.4406
8	SF1	SF6	SFSF	0	0.7229	-0.2835	0.632	-0.1958	0.6629	-0.2312	0.6246	-0.2305	0.3273	-0.3922	0.4279	0	0.6708
9	SF1	SF7	SFSF	0	0.7666	-0.0481	0.6469	0.0416	0.7008	-0.1242	0.436	-0.0532	0.3332	-0.0892	0.6571	0	0.7051
10	SF1	SF8	SFSF	0	0.6059	-0.1794	0.4154	-0.2005	0.5654	-0.2824	0.3677	-0.4383	0.1283	-0.2733	0.4466	0	0.6393
11	SF1	SE1	SFSE	0	0.2407	-0.347	0.2785	-0.3338	0.1517	-0.3626	-0.0914	-0.3135	0.1533	-0.3838	0.2587	0	0.3406
12	SF1	SE2	SFSE	0.0807	0.7369	-0.2266	0.6206	-0.1648	0.6551	-0.1211	0.5156	-0.0449	0.6024	-0.0734	0.6408	0	0.7071
13	SF1	SD1	SFSD	0	0.4798	-0.4407	0.4694	-0.7022	0.4146	-0.448	0.5481	-0.765	0.1392	-0.5844	0.2897	0	0.4501
14	SF1	S069	SFS0	0	0	-0.7969	-0.1319	-0.8002	-0.1097	-0.5743	-0.2102	-0.548	-0.0945	-0.8328	-0.3886	0	0.1217
15	SF1	S99	SFS9	0	0.1581	-0.5285	0.0919	-0.5609	0.0821	-0.5285	-0.1452	-0.5033	-0.0124	-0.6132	-0.0729	0	0.2009
16	SF1	S96	SFS9	0	0.479	-0.5085	0.24	-0.511	0.3399	-0.4143	-0.0616	-0.4625	0.1504	-0.445	0.2897	0	0.3669
17	SF1	SA6	SFSA	0	0.6658	-0.2557	0.5409	-0.1855	0.5672	-0.2607	0.4052	-0.2512	0.3303	-0.2966	0.6009	0	0.632
18	SF1	SD4	SFSD	0	0.64	-0.1233	0.6013	-0.5673	0.5727	-0.274	0.4387	-0.7272	0.2266	-0.4934	0.6395	0	0.6839
19	SF1	SC2	SFSC	0	0.6736	-0.3929	0.6563	-0.3231	0.5889	-0.1672	0.6339	-0.1693	0.5654	-0.2246	0.4388	0	0.6446
20	SF1	SC9	SFSC	0	0.4201	-0.3813	0.2941	-0.3551	0.1658	-0.4149	0.1024	-0.4023	-0.0447	-0.5702	-0.024	0	0.3904
21	SF1	S87	SFS8	0.0678	0.7507	-0.1291	0.4551	-0.0259	0.6182	-0.0519	0.5075	0.0245	0.6438	0.004	0.5932	0	0.7071
22	SF1	S88	SFS8	0	0.6577	-0.2233	0.5692	-0.1329	0.6523	-0.2276	0.2237	-0.2175	0.3083	-0.2799	0.5	0	0.6466
23	SF1	S89	SFS8	0	0.7313	-0.0623	0.8445	0.0161	0.7909	-0.151	0.5765	-0.1292	0.4335	-0.0842	0.7551	0	0.7584
24	SF1	S94	SFS9	0.0851	0.8208	0.3886	0.6512	0.2835	0.7743	-0.0216	0.6083	0.0018	0.3661	0.1364	0.7145	0.1357	0.7906
25	SF1	S95	SFS9	0	0.5631	-0.3471	0.2299	-0.3094	0.2485	-0.2428	0.4863	-0.0831	0.6086	-0.2163	0.4109	0	0.5295
26	SF1	SD0	SFSD	0	0.3633	-0.3881	0.3121	-0.3582	0.3204	-0.4003	0.1742	-0.3961	-0.0478	-0.5484	0.1543	0	0.4633
27	SF1	S69	SFS6	0	0.4785	-0.3454	0.3822	-0.3685	0.4242	-0.3076	0.1948	-0.3555	0.0349	-0.4089	0.3609	0	0.489
28	SF1	SC3	SFSC	0	0.5469	-0.2503	0.5249	-0.2258	0.4899	-0.2801	0.1569	-0.2526	0.2177	-0.3366	0.4642	0	0.5
29	SF1	SA3	SFSA	0.2846	0.8401	0.3868	0.6571	0.3297	0.8064	0.0284	0.6354	0.0522	0.4235	0.2019	0.7302	0.184	0.825
30	SF1	SA4	SFSA	0	0.2525	-0.5314	0.1103	-0.5589	0.0885	-0.4183	-0.1027	-0.4877	0.1216	-0.5058	0.2178	0	0.2458
31	SF1	S70	SFS7	0	0.527	-0.1946	0.4729	-0.1468	0.4623	-0.2066	0.1377	-0.134	0.2898	-0.2398	0.4654	0	0.5179
32	SF1	S53	SFS5	0	0.5547	-0.4982	0.1364	-0.472	0.3089	-0.2769	0.1166	-0.2663	0.404	-0.3515	0.2455	0	0.4839
33	SF1	S74	SFS7	0	0.3468	-0.2424	0.3121	-0.1966	0.3355	-0.3117	0.0249	-0.3521	-0.0073	-0.3571	0.2199	0	0.5
34	SF1	S46	SFS4	0.0887	0.8068	-0.0476	0.7606	0.0801	0.8117	-0.162	0.6924	-0.1233	0.398	-0.0617	0.7793	0	0.8165
35	SF1	S51	SFS5	0	0.4709	-0.4452	0.3451	-0.6355	0.461	-0.3845	0.126	-0.7481	0.1375	-0.5124	0.3269	0	0.464
36	SF1	S54	SFS5	0	0.5363	-0.2184	0.4478	-0.1888	0.5373	-0.3077	0.3088	-0.3327	0.1696	-0.4016	0.3554	0	0.5573
37	SF1	S26	SFS2	0	0.5	-0.5336	0.6361	-0.5232	0.5021	-0.3868	0.4153	-0.3819	0.1929	-0.593	0.3091	0	0.4607
38	SF1	S25	SFS2	0	0.5429	-0.3026	0.465	-0.231	0.5763	-0.3309	0.2799	-0.3362	0.1506	-0.3422	0.4248	0	0.571
39	SF1	S27	SFS2	0.2888	0.8575	-0.0504	0.8225	0.1377	0.8505	0.0136	0.8801	-0.0172	0.605	0.0508	0.7994	0.2547	0.8452
40	SF1	S28	SFS2	0	0.4969	-0.2446	0.4357	-0.1731	0.5497	-0.3009	0.0816	-0.2873	0.0718	-0.471	0.2065	0	0.4532
41	SF1	S34	SFS3	0	0.5382	-0.3322	0.4239	-0.3737	0.5107	-0.4073	0.2995	-0.4037	0.233	-0.3925	0.4974	0	0.5659
42	SF1	S33	SFS3	0.1175	0.8134	-0.0349	0.7519	0.1215	0.8077	-0.0527	0.8298	-0.0511	0.4776	0.0366	0.7379	0	0.7906
43	SF1	S03	SFS0	0.0099	0.8609	-0.3745	0.5747	-0.2732	0.8028	-0.2306	0.5964	-0.089	0.3909	-0.25	0.7072	0	0.8327
44	SF1	S01	SFS0	0	0.5931	-0.0687	0.5794	-0.0103	0.6051	-0.2352	0.3263	-0.1758	0.2746	-0.1633	0.5649	0	0.5767
45	SF1	S00	SFS0	0	0.6704	-0.269	0.6374	-0.2263	0.6679	-0.2941	0.7139	-0.3437	0.1826	-0.3235	0.4874	0	0.6544
46	SF1	S31	SFS3	0.375	0.917	0.0124	0.7312	0.1135	0.8848	-0.0744	0.5069	0.0039	0.4231	0.0031	0.8202	0	0.8944
47	SF1	S32	SFS3	0	0.7514	-0.1817	0.5959	-0.057	0.7313	-0.175	0.3306	-0.0455	0.3905	-0.1007	0.653	0	0.7096
48	SF1	S078	SFS0	0	0.6308	-0.2564	0.2976	-0.1369	0.4896	-0.2103	0.3423	-0.0628	0.5921	-0.1618	0.4348	0	0.669
49	SF1	BE423	SFBE	0	0.6389	-0.685	0.3299	-0.6688	0.5034	-0.3941	0.2449	-0.3444	0.3012	-0.4459	0.4806	0	0.6044
50	SF1	S09	SFS0	0	0.5838	-0.2298	0.4436	-0.148	0.5269	-0.256	0.1463	-0.3142	0.1465	-0.2547	0.371	0	0.5403
51	SF1	S033	SFS0	0	0.7385	-0.2006	0.4715	-0.0318	0.6646	-0.1463	0.4066	-0.0185	0.383	-0.0364	0.5714	0	0.7303
52	SF1	SD6	SFSD	0	0.6667	-0.1442	0.3975	-0.0471	0.5553	-0.2938	0.2471	-0.3162	0.0871	-0.2113	0.429	0	0.6674
53	SF1	SD8	SFSD	0	0.3546	-0.375	0.2745	-0.3582	0.3202	-0.337	-0.0248	-0.3113	0.2349	-0.4926	0.2652	0	0.4136
54	SF1	S43	SFS4	0	0.73	-0.1827	0.6284	-0.0558	0.728	-0.2514	0.3963	-0.0995	0.3137	-0.1623	0.6287	0	0.7016
55	SF1	S72	SFS7	0	0.5859	0.1168	0.389	0.0037	0.4746	-0.1716	0.3434	-0.3125	0.1068	-0.3377	0.3519	0	0.6085
56	SF1	SE0	SFSE	0	0.6542	-0.123	0.7955	-0.0756	0.724	-0.1862	0.4881	-0.1905	0.3982	-0.2589	0.6352	0	0.6864
57	SF9	SA9	SFSA	0.0813	0.7382	-0.3857	0.7405	-0.5149	0.7066	-0.2032	0.6178	-0.6082	0.3182	-0.3878	0.562	0	0.7016
58	SF9	SC6	SFSC	0.035	0.7715	-0.2933	0.5424	-0.1846	0.7152	-0.2483	0.4021	-0.1149	0.604	-0.3372	0.4883	0	0.7318
59	SF9	SC8	SFSC	0	0.5	-0.3405	0.389	-0.3172	0.3946	-0.3637	0.1847	-0.2592	0.5177	-0.4602	0.2422	0	0.5
60	SF9	SF0	SFSF	0	0.4472	-0.624	0.2446	-0.6549	0.1857	-0.5475	0.1297	-0.4361	0.4309	-0.6573	0.1412	0	0.3929
61	SF9	SF4	SFSF	0	0.5483	-0.6256	0.2754	-0.7762	0.3891	-0.285	0.1443	-0.7315	0.1367	-0.6104	0.3717	0	0.4914
62	SF9	SF5	SFSF	0	0.6793	-0.342	0.4291	-0.2805	0.5876	-0.2504	0.3565	-0.093	0.7592	-0.2297	0.4571	0	0.6519
63	SF9	SF6	SFSF	0	0.4252	-0.393	0.1153	-0.3506	0.2515	-0.2941	0.101	-0.2085	0.5036	-0.4457	0.1074	0	0.3578
64	SF9	SF7	SFSF	0	0.5793	-0.4113	0.4314	-0.5927	0.5498	-0.3854	0.0989	-0.729	0.1095	-0.5693	0.3645	0	0.5312
65	SF9	SF8	SFSF	0.1307	0.7112	-0.1154	0.603	0.0122	0.6405	-0.1089	0.5061	-0.1193	0.5913	0.0393	0.6222	0	0.6784
66	SF9	SE1	SFSE	0	0.1705	-0.5769	0.3016	-0.8284	0.2136	-0.4167	0.0276	-0.8346	-0.0404	-0.6056	0.1146	0	0.2219
67	SF9	SE2	SFSE	0	0.4612	-0.59	0.1911	-0.7953	0.3017	-0.2543	0.0485	-0.7216	0.3162	-0.4626	0.1821	0	0.3659
68	SF9	SD1	SFSD	0	0.7019	-0.0983	0.4448	-0.0493	0.5019	-0.2376	0.5243	-0.2122	1.7236	-0.1687	0.6589	0	0.6921
69	SF9	S069	SFS0	0	0.405	-0.5888	-0.0136	-0.5828	0.1993	-0.3649	0.0682	-0.2345	0.5285	-0.5749	0.1059	0	0.3405
70	SF9	S99	SFS9	0	0.5931	-0.2834	0.4209	-0.2147	0.4521	-0.2277	0.4509	-0.0661	0.6326	-0.2165	0.379	0	0.5518
71	SF9	S96	SFS9	0	0.5055	-0.501	0.3968	-0.6604	0.4716	-0.3184	0.3251	-0.7409	0.1746	-0.4798	0.3246	0	0.5
72	SF9	SA6	SFSA	0.0386	0.7443	-0.106	0.6732	-0.4924	0.6314	-0.1347	0.6094	-0.683	0.2993	-0.4301	0.6791	0	0.7364
73	SF9	SD4	SFSD	0	0.7529	-0.0837	0.6723	-0.0511	0.6364	-0.1975	0.6109	-0.2129	1.8181	-0.1375	0.7825	0	0.7815
74	SF9	SC2	SFSC	0	0.5953	-0.4532	0.0821	-0.4288	0.2658	-0.245	0.3195	-0.0743	0.777	-0.2893	0.2731	0	0.581
75	SF9	SC9	SFSC	0	0.4081	-0.4186	0.0434	-0.3887	0.1488	-0.3927	0.0168	-0.3309	0.399	-0.4939	0.0438	0	0.286
76	SF9	S87	SFS8	0.1179	0.7454	-0.5118	0.7619	-0.6286	0.6685	-0.2549	0.753	-0.5996	0.5074	-0.3224	0.622	0	0.7147
77	SF9	S88	SFS8	0	0.516	-0.4084	0.4121	-0.6454	0.4657	-0.353	0.1605	-0.7855	0.0204	-0.6102	0.2304	0	0.5
78	SF9	S89	SFS8	0	0.3058	-0.4752	0.2574	-0.7407	0.2834	-0.3623	-0.0195	-0.8027	-0.0218	-0.5992	0.2145	0	0.2801
79	SF9	S94	SFS9	0	0.6389	-0.3055	0.5223	-0.4963	0.6178	-0.3892	0.2414	-0.7029	0.1312	-0.5231	0.4286	0	0.5813
80	SF9	S95	SFS9	0	0.4229	-0.9299	0.2966	-1.0826	0.1177	-0.4755	0.1766	-0.7958	0.3162	-0.6145	0.1304	0	0.3503
81	SF9	SD0	SFSD	0.0054	0.6671	-0.2205	0.4485	-0.1479	0.5761	-0.2211	0.4374	-0.1963	0.6137	-0.2538	0.4311	0	0.6321
82	SF9	S69	SFS6	0	0.5229	-0.3511	0.3805	-0.3777	0.3076	-0.2965	0.1429	-0.2512	0.4719	-0.3625	0.2992	0	0.5
83	SF9	SC3	SFSC	0	0.5982	-0.4671	0.4814	-0.6256	0.5645	-0.3652	0.3739	-0.7242	0.1972	-0.5389	0.3858	0	0.5337
84	SF9	SA3	SFSA	0.0494	0.8173	-0.2419	0.6225	-0.3786	0.7728	-0.2509	0.4329	-0.6389	0.2473	-0.4009	0.6	0	0.8018
85	SF9	SA4	SFSA	0	0.5218	-0.4618	0.3987	-0.6857	0.3726	-0.2594	0.3391	-0.7406	0.1853	-0.4773	0.3096	0	0.5
86	SF9	S70	SFS7	0	0.6066	-0.1171	0.4584	-0.4434	0.5823	-0.223	0.3873	-0.6434	0.2635	-0.439	0.4899	0	0.5818
87	SF9	S53	SFS5	0	0.5666	-0.6175	0.4198	-0.5895	0.3892	-0.3023	0.3453	-0.2701	0.7006	-0.392	0.3565	0	0.5
88	SF9	S74	SFS7	0	0.7086	-0.1234	0.7556	-0.028	0.6876	-0.1886	0.7323	-0.1657	0.6385	-0.0857	0.5701	0	0.7035
89	SF9	S46	SFS4	0	0.7614	-0.094	0.6679	0.0059	0.684	-0.1274	0.6615	-0.0201	0.6722	-0.019	0.7065	0	0.7454
90	SF9	S51	SFS5	0	0.7268	-0.1	0.4504	0.0111	0.5503	-0.1957	0.6101	-0.1614	1.7673	-0.0816	0.6775	0	0.7231
91	SF9	S54	SFS5	0	0.4897	-0.3948	0.3089	-0.3403	0.2616	-0.3108	0.1185	-0.2963	0.4427	-0.3869	0.1201	0	0.493
92	SF9	S26	SFS2	0	0.2007	-0.5648	-0.1508	-0.5698	-0.225	-0.484	-0.0631	-0.3401	0.3731	-0.6336	-0.1593	0	0.1898
93	SF9	S25	SFS2	0	0.559	-0.3222	0.3662	-0.2708	0.3522	-0.2839	0.1504	-0.2614	0.4705	-0.2836	0.2716	0	0.5291
94	SF9	S27	SFS2	0	0.7655	-0.2165	0.6338	-0.0696	0.6997	-0.1215	0.6364	0.0171	0.7282	-0.0101	0.6839	0	0.7385
95	SF9	S28	SFS2	0	0.7399	-0.2299	0.6535	-0.1565	0.6567	-0.23	0.4537	-0.1398	0.5513	-0.3116	0.5613	0	0.7252
96	SF9	S34	SFS3	0.0212	0.6592	-0.1644	0.7519	-0.426	0.6731	-0.2317	0.6147	-0.6596	0.2766	-0.3677	0.5554	0	0.6494
97	SF9	S33	SFS3	0	0.5651	-0.3891	0.3832	-0.6126	0.4339	-0.3548	0.2211	-0.7615	0.0641	-0.487	0.3198	0	0.5164
98	SF9	S03	SFS0	0	0.6068	-0.6764	0.3488	-0.852	0.34	-0.3991	-0.0002	-0.7607	0.0602	-0.6488	0.1024	0	0.4622
99	SF9	S01	SFS0	0	0.6255	-0.4024	0.4634	-0.5457	0.6284	-0.426	0.2275	-0.7309	0.1392	-0.5108	0.4252	0	0.5797
100	SF9	S00	SFS0	0	0.7216	-0.269	0.5688	-0.1793	0.6611	-0.1903	0.3692	-0.2128	0.5626	-0.1834	0.4978	0	0.6651
101	SF9	S31	SFS3	0	0.6757	-0.44	0.593	-0.6442	0.5898	-0.3417	0.239	-0.7343	0.1123	-0.5124	0.5714	0	0.6162
102	SF9	S32	SFS3	0	0.6431	-0.2898	0.5966	-0.5416	0.5703	-0.2201	0.3809	-0.6689	0.1597	-0.471	0.5929	0	0.5882
103	SF9	S078	SFS0	0	0.6022	-0.5191	0.3781	-0.6867	0.4671	-0.2927	0.3786	-0.6298	0.4653	-0.4598	0.4633	0	0.5852
104	SF9	BE423	SFBE	0	0.4954	-0.7607	0.3064	-0.9167	0.3524	-0.3728	0.1127	-0.7071	0.168	-0.5781	0.2684	0	0.3742
105	SF9	S09	SFS0	0	0.6708	-0.134	0.393	-0.0382	0.5517	-0.1811	0.43	-0.1433	0.5924	-0.0981	0.4682	0	0.6708
106	SF9	S033	SFS0	0	0.6675	-0.5093	0.5227	-0.6865	0.5828	-0.2989	0.3977	-0.7801	0.1763	-0.4455	0.5424	0	0.5646
107	SF9	SD6	SFSD	0.1909	0.6775	0.2792	0.632	0.154	0.6293	0.054	0.5362	-0.1391	0.5714	0.0864	0.6399	0.2335	0.669
108	SF9	SD8	SFSD	0	0	-0.7028	-0.0326	-0.9624	-0.0196	-0.4387	-0.2242	-0.8761	-0.1765	-0.7729	-0.2078	0	0
109	SF9	S43	SFS4	0	0.7349	-0.3638	0.6269	-0.5374	0.6513	-0.4014	0.3892	-0.6993	0.1321	-0.5396	0.627	0	0.6715
110	SF9	S72	SFS7	0	0.5635	-0.2065	0.3547	-0.14	0.3954	-0.209	0.194	-0.2535	0.495	-0.2744	0.2727	0	0.5905
111	SF9	SE0	SFSE	0	0.389	-0.4566	0.334	-0.7356	0.3002	-0.314	0.1102	-0.8136	-0.0118	-0.6587	0.145	0	0.336
112	SA9	SC6	SASC	0	0.5479	-0.1665	0.3906	-0.075	0.4858	-0.2023	0.2414	-0.2283	0.1785	-0.3625	0.3427	0	0.5396
113	SA9	SC8	SASC	0	0.3531	-0.2814	0.2317	-0.2274	0.2016	-0.3045	-0.0163	-0.3527	0.0235	-0.4748	0.151	0	0.3613
114	SA9	SF0	SASF	0	0	-0.7717	-0.277	-0.7474	-0.1478	-0.4112	-0.1881	-0.5764	-0.2031	-0.673	-0.1665	0	0
115	SA9	SF4	SASF	0	0.6511	-0.3878	0.3602	-0.3864	0.505	-0.2116	0.2173	-0.1663	0.6732	-0.425	0.6107	0	0.6052
116	SA9	SF5	SASF	0	0.5438	-0.3115	0.3603	-0.2526	0.3327	-0.1899	0.1818	-0.2266	0.4336	-0.2238	0.3153	0	0.5464
117	SA9	SF6	SASF	0	0.1521	-0.6605	0.0555	-0.7208	0.0264	-0.428	-0.1008	-0.5113	-0.037	-0.7229	-0.1704	0	0
118	SA9	SF7	SASF	0	0.5977	-0.2468	0.4742	-0.1562	0.528	-0.181	0.2692	-0.0853	0.3444	-0.1838	0.5347	0	0.5826
119	SA9	SF8	SASF	0	0.7642	-0.2692	0.5672	-0.183	0.6479	-0.2616	0.4903	-0.327	0.5812	-0.2273	0.7388	0	0.7708
120	SA9	SE1	SASE	0	0.4384	-0.4705	0.3299	-0.4744	0.3027	-0.2465	0.0831	-0.2788	0.2494	-0.3707	0.3719	0	0.384
121	SA9	SE2	SASE	0	0.4165	-0.5293	0.1008	-0.5248	0.1815	-0.2199	0.0443	-0.3557	0.448	-0.3033	0.3254	0	0.3339
122	SA9	SD1	SASD	0	0.3333	-0.5895	0.3188	-0.8839	0.2305	-0.3402	0.0496	-0.7768	0.0661	-0.6235	0.2021	0	0.3593
123	SA9	S069	SAS0	0	0.565	-0.3308	0.4399	-0.4028	0.4225	-0.2045	0.2424	-0.2797	0.5739	-0.5028	0.5316	0	0.5454
124	SA9	S99	SAS9	0	0.7778	-0.2688	0.8011	-0.3005	0.7155	-0.1858	0.6472	-0.202	0.697	-0.3436	0.7359	0	0.7139
125	SA9	S96	SAS9	0.0462	0.7566	-0.0752	0.5667	0.0483	0.6591	-0.071	0.5601	-0.0679	0.7821	0.0393	0.7431	0	0.7547
126	SA9	SA6	SASA	0	0.5272	-0.47	0.3887	-0.4486	0.409	-0.229	0.3375	-0.2556	0.3232	-0.4129	0.3655	0	0.5
127	SA9	SD4	SASD	0	0.4184	-0.6938	0.3575	-0.9101	0.2577	-0.3282	0.0504	-0.8023	0.0504	-0.6009	0.2083	0	0.3939
128	SA9	SC2	SASC	0	0.2068	-0.9729	-0.3801	-0.9294	-0.3868	-0.4199	-0.1321	-0.5447	0.2037	-0.622	-0.227	0	0.0407
129	SA9	SC9	SASC	0	0.5234	-0.3373	0.3968	-0.2981	0.3823	-0.2537	0.1929	-0.3563	0.1247	-0.4753	0.4733	0	0.5348
130	SA9	S87	SAS8	0	0.7811	-0.4527	0.7608	-0.3943	0.7163	-0.1993	0.588	-0.2592	0.5703	-0.1595	0.7296	0	0.7638
131	SA9	S88	SAS8	0	0.5474	-0.2137	0.4105	-0.31	0.4668	-0.2199	0.2894	-0.3758	0.2815	-0.4074	0.4516	0	0.5666
132	SA9	S89	SAS8	0	0.4519	-0.4008	0.2921	-0.4199	0.2855	-0.3007	0.4786	-0.3857	0.6292	-0.4022	0.3979	0	0.399
133	SA9	S94	SAS9	0	0.6018	-0.2587	0.4838	-0.1595	0.5453	-0.2679	0.2809	-0.1035	0.3384	-0.2176	0.5351	0	0.5773
134	SA9	S95	SAS9	0	0.4695	-0.661	0.2469	-0.6239	0.2409	-0.1939	0.1923	-0.3381	0.4665	-0.2887	0.3766	0	0.3854
135	SA9	SD0	SASD	0	0.528	-0.3619	0.399	-0.3066	0.38	-0.2368	0.1856	-0.3726	0.1073	-0.4331	0.4504	0	0.5065
136	SA9	S69	SAS6	0	0.4823	-0.5586	0.315	-0.5771	0.2457	-0.2456	0.5069	-0.3436	0.5757	-0.4615	0.2083	0	0.404
137	SA9	SC3	SASC	0.0695	0.7071	-0.0734	0.6637	0.0493	0.6696	-0.072	0.83	-0.0514	0.6403	0.0223	0.6456	0	0.6831
138	SA9	SA3	SASA	0	0.6834	-0.0756	0.5144	0.0378	0.5709	-0.1182	0.3684	-0.0157	0.3575	-0.034	0.5632	0	0.619
139	SA9	SA4	SASA	0.0607	0.771	-0.0578	0.5535	-0.2214	0.5717	-0.0122	0.7376	-0.032	1.0346	-0.1596	0.7318	0	0.7732
140	SA9	S70	SAS7	0	0.5515	-0.2763	0.4776	-0.2979	0.4907	-0.16	0.2014	-0.0917	0.3487	-0.2708	0.52	0	0.5321
141	SA9	S53	SAS5	0	0.3905	-0.7034	0.1965	-0.6706	0.1353	-0.2494	0.1347	-0.462	0.3209	-0.3996	0.1641	0	0.2897
142	SA9	S74	SAS7	0.0732	0.7436	-0.0771	0.6991	0.013	0.6821	-0.0854	0.835	-0.1865	0.5535	-0.0927	0.7034	0	0.7223
143	SA9	S46	SAS4	0	0.3632	-0.6741	0.3813	-0.6743	0.294	-0.4739	0.0395	-0.4905	0.0359	-0.6067	0.148	0	0.3889
144	SA9	S51	SAS5	0	0.5165	-0.6601	0.2219	-0.9137	0.2301	-0.465	0.0947	-0.8815	0.0233	-0.6592	0.395	0	0.4541
145	SA9	S54	SAS5	0	0.5598	-0.3954	0.4084	-0.4321	0.4264	-0.3107	0.2101	-0.5012	0.111	-0.582	0.4832	0	0.5053
146	SA9	S26	SAS2	0	0	-0.9786	-0.3801	-0.9296	-0.3856	-0.5342	-0.2047	-0.6047	-0.2856	-0.811	-0.4452	0	0
147	SA9	S25	SAS2	0	0.5842	-0.3243	0.4707	-0.3872	0.4268	-0.2856	0.1946	-0.4932	0.071	-0.4074	0.5262	0	0.5718
148	SA9	S27	SAS2	0	0.5797	-0.5121	0.2296	-0.5243	0.3316	-0.2528	0.0849	-0.4747	0.1057	-0.412	0.4222	0	0.4643
149	SA9	S28	SAS2	0	0.5595	-0.1503	0.3887	-0.0362	0.4483	-0.1592	0.1754	-0.2119	0.1719	-0.2635	0.2442	0	0.5488
150	SA9	S34	SAS3	0.0809	0.8287	-0.0446	0.8402	-0.0189	0.7911	-0.0846	0.7524	-0.1045	0.7508	0.0039	0.8235	0	0.8166
151	SA9	S33	SAS3	0	0.7076	-0.2689	0.5277	-0.3208	0.5151	-0.2676	0.339	-0.3663	0.2916	-0.3129	0.6712	0	0.7167
152	SA9	S03	SAS0	0	0.6562	-0.3357	0.4872	-0.3591	0.5999	-0.1948	0.3544	-0.2581	0.3631	-0.2707	0.5884	0	0.5933
153	SA9	S01	SAS0	0	0.5482	-0.219	0.3891	-0.1303	0.4043	-0.2771	0.1691	-0.2019	0.2822	-0.2278	0.4503	0	0.5279
154	SA9	S00	SAS0	0	0.5046	-0.3318	0.3668	-0.2601	0.332	-0.1847	0.0562	-0.3551	0.0608	-0.2667	0.2525	0	0.4756
155	SA9	S31	SAS3	0	0.5665	-0.4671	0.4034	-0.4068	0.5067	-0.32	0.0994	-0.3564	0.2607	-0.3219	0.4698	0	0.5
156	SA9	S32	SAS3	0	0.5381	-0.5945	0.4327	-0.5761	0.4724	-0.2912	0.187	-0.3605	0.285	-0.4767	0.4795	0	0.5
157	SA9	S078	SAS0	0	0.6076	-0.5047	0.3748	-0.4786	0.4378	-0.2459	0.2778	-0.3146	0.515	-0.3412	0.5491	0	0.5976
158	SA9	BE423	SABE	0	0.7841	-0.2969	0.5719	-0.3531	0.6267	-0.1012	0.4281	-0.0506	0.7341	-0.1515	0.7598	0	0.7685
159	SA9	S09	SAS0	0	0.5205	-0.5457	0.1508	-0.563	0.2234	-0.4486	0.0456	-0.5436	-0.0107	-0.5742	0.3777	0	0.4696
160	SA9	S033	SAS0	0	0.475	-0.6512	0.2978	-0.6306	0.3617	-0.3579	0.122	-0.3921	0.2396	-0.4504	0.3232	0	0.3734
161	SA9	SD6	SASD	0	0.5002	-0.3719	0.3752	-0.3841	0.3716	-0.3379	0.0597	-0.348	0.0678	-0.4122	0.2813	0	0.5
162	SA9	SD8	SASD	0	0.5	-0.3757	0.3594	-0.4086	0.2913	-0.2576	0.4563	-0.3801	0.6401	-0.4686	0.3564	0	0.5
163	SA9	S43	SAS4	0	0.6291	-0.3244	0.3668	-0.2095	0.567	-0.2919	0.2335	-0.126	0.3293	-0.2425	0.5016	0	0.5807
164	SA9	S72	SAS7	0	0.4663	-0.5997	0.4089	-0.5746	0.3721	-0.3722	0.6289	-0.4043	0.3336	-0.6056	0.1724	0	0.4074
165	SA9	SE0	SASE	0	0.3954	-0.4001	0.3679	-0.4227	0.2994	-0.2359	0.0955	-0.4295	0.1743	-0.4753	0.3266	0	0.5
166	SC6	SC8	SCSC	0.1788	0.875	-0.0098	0.9049	0.0715	0.866	-0.0359	0.9411	0.0055	0.9118	-0.2	0.7887	0	0.8579
167	SC6	SF0	SCSF	0	0.4778	-0.6525	0.2318	-0.6409	0.152	-0.3724	0.2295	-0.4471	0.3197	-0.6727	-0.1176	0	0.3663
168	SC6	SF4	SCSF	0	0.5165	-0.2576	0.2949	-0.2948	0.3638	-0.1962	0.0574	-0.2837	0.1378	-0.4451	0.1959	0	0.5068
169	SC6	SF5	SCSF	0.1795	0.832	-0.0518	0.7759	0.0416	0.7806	-0.0634	0.9012	0.08	0.9286	-0.1558	0.6204	0	0.8165
170	SC6	SF6	SCSF	0	0.6966	-0.1004	0.6598	-0.1843	0.5993	-0.1294	0.4607	-0.1237	0.3547	-0.4848	0.4673	0	0.6438
171	SC6	SF7	SCSF	0	0.2911	-0.3075	0.4538	-0.2932	0.4076	-0.4457	0.0293	-0.3223	0.0457	-0.7051	0.0108	0	0.2941
172	SC6	SF8	SCSF	0.0791	0.6428	0.183	0.4221	0.2033	0.5576	-0.0249	0.384	-0.1338	0.2887	-0.1386	0.3982	0.0092	0.6287
173	SC6	SE1	SCSE	0	0	-0.4213	0.0419	-0.415	-0.1225	-0.5041	-0.1476	-0.4279	-0.208	-0.674	-0.3057	0	0
174	SC6	SE2	SCSE	0	0.4722	-0.3371	0.3951	-0.3378	0.3163	-0.1897	0.0794	-0.3039	0.3353	-0.3612	0.0973	0	0.4091
175	SC6	SD1	SCSD	0	0.2941	-0.2818	0.2323	-0.2782	0.0022	-0.3486	0.0148	-0.3059	0.4013	-0.551	-0.0441	0	0.3705
176	SC6	S069	SCS0	0	0.6213	-0.3647	0.3562	-0.3784	0.395	-0.2156	0.2984	-0.1077	0.4638	-0.4895	0.1739	0	0.5564
177	SC6	S99	SCS9	0	0.495	-0.2328	0.3762	-0.18	0.3491	-0.2262	0.048	-0.1377	0.2254	-0.4888	0.1125	0	0.4091
178	SC6	S96	SCS9	0	0.4401	-0.2636	0.3693	-0.2041	0.447	-0.2642	0.1567	-0.3435	0.1257	-0.4553	0.2714	0	0.5483
179	SC6	SA6	SCSA	0	0.2453	-0.4176	0.0493	-0.5276	0.1168	-0.4112	-0.1011	-0.4445	-0.1379	-0.6803	-0.0499	0	0.2209
180	SC6	SD4	SCSD	0	0.5092	-0.2843	0.376	-0.3381	0.3323	-0.2832	0.2362	-0.2948	0.4662	-0.511	0.2666	0	0.5256
181	SC6	SC2	SCSC	0.1246	0.7037	-0.2929	0.4282	-0.2415	0.4419	-0.052	0.6679	0.1157	0.7536	-0.14	0.3333	0	0.6239
182	SC6	SC9	SCSC	0	0.5346	-0.2207	0.3968	-0.1651	0.3324	-0.2639	0.3594	-0.2285	0.4137	-0.3971	0.1163	0	0.5
183	SC6	S87	SCS8	0	0.7396	-0.2445	0.6876	-0.1217	0.6665	-0.1208	0.5526	-0.1796	0.5335	-0.1492	0.4974	0	0.7396
184	SC6	S88	SCS8	0	0.5	-0.2247	0.4603	-0.1972	0.379	-0.2603	0.2707	-0.3432	0.2823	-0.379	-0.0059	0	0.4715
185	SC6	S89	SCS8	0	0.1532	-0.3669	0.3028	-0.3806	0.0893	-0.3601	-0.0372	-0.3993	-0.1102	-0.6746	-0.114	0	0
186	SC6	S94	SCS9	0	0.5149	-0.165	0.5035	-0.19	0.5663	-0.4557	0.3436	-0.2964	0.1079	-0.7169	0.332	0	0.5149
187	SC6	S95	SCS9	0	0.2181	-0.7797	-0.2728	-0.7688	-0.2946	-0.4738	-0.1159	-0.5269	0.215	-0.6707	-0.2019	0	0.146
188	SC6	SD0	SCSD	0.028	0.6927	-0.2754	0.5107	-0.1781	0.6388	-0.1989	0.52	-0.183	0.4633	-0.3004	0.4219	0	0.6618
189	SC6	S69	SCS6	0	0.4918	-0.4643	0.3909	-0.4524	0.4512	-0.2609	0.3242	-0.2976	0.172	-0.6765	0.332	0	0.4909
190	SC6	SC3	SCSC	0	0.5373	-0.1243	0.5501	-0.0979	0.5498	-0.2035	0.158	-0.3253	0.1266	-0.4132	0.3023	0	0.5
191	SC6	SA3	SCSA	0	0.7378	0.2866	0.6196	0.2201	0.7615	-0.1324	0.5787	-0.1548	0.3197	-0.2863	0.5714	0	0.7698
192	SC6	SA4	SCSA	0	0.3419	-0.3668	0.2897	-0.3489	0.1671	-0.289	-0.0098	-0.3841	0.0104	-0.5346	0.0637	0	0.2827
193	SC6	S70	SCS7	0	0.237	-0.2599	0.2953	-0.2516	0.1295	-0.3085	-0.0967	-0.3217	0.0009	-0.5956	-0.1847	0	0
194	SC6	S53	SCS5	0	0.5052	-0.5908	0.177	-0.6149	0.2613	-0.2941	0.1594	-0.3483	0.43	-0.5748	0.0571	0	0.3791
195	SC6	S74	SCS7	0	0.2034	-0.2568	0.301	-0.2171	0.2234	-0.3254	-0.0506	-0.2882	0.0652	-0.5539	-0.0556	0	0.0681
196	SC6	S46	SCS4	0	0.5071	-0.3081	0.408	-0.2526	0.486	-0.3398	0.2608	-0.18	0.2021	-0.5972	0.2825	0	0.5
197	SC6	S51	SCS5	0	0.5371	-0.1849	0.3443	-0.1754	0.2151	-0.2386	0.1718	-0.2391	0.4842	-0.3902	0.1205	0	0.5579
198	SC6	S54	SCS5	0	0.7273	-0.108	0.4468	-0.0238	0.5806	-0.1197	0.5553	-0.1407	0.4706	-0.2857	0.4228	0	0.6104
199	SC6	S26	SCS2	0	0.4762	-0.4492	0.3368	-0.4534	0.2157	-0.2454	0.2861	-0.2664	0.3521	-0.4824	-0.0395	0	0.4336
200	SC6	S25	SCS2	0	0.6048	0.1868	0.4211	0.0597	0.558	-0.0883	0.4218	-0.1893	0.2307	-0.3256	0.4196	0	0.6209
201	SC6	S27	SCS2	0	0.5388	-0.3653	0.2032	-0.2967	0.3486	-0.2352	0.0626	-0.1896	0.2817	-0.4575	0.122	0	0.4306
202	SC6	S28	SCS2	0	0.6338	-0.0896	0.572	-0.1456	0.5836	-0.1663	0.1828	-0.1732	0.1926	-0.5293	0.2525	0	0.5993
203	SC6	S34	SCS3	0	0.3627	-0.2794	0.3751	-0.2767	0.384	-0.3892	0.2117	-0.3646	0.0709	-0.6349	0.2706	0	0.5
204	SC6	S33	SCS3	0	0.3297	-0.1886	0.3421	-0.1771	0.2187	-0.2835	0.015	-0.3504	-0.0381	-0.5066	0.0374	0	0.3651
205	SC6	S03	SCS0	0	0.5256	-0.3424	0.4644	-0.3413	0.5258	-0.26	0.2545	-0.2721	0.1001	-0.5688	0.3001	0	0.5149
206	SC6	S01	SCS0	0	0.5069	-0.116	0.5524	-0.0939	0.5557	-0.3209	0.1827	-0.317	0.121	-0.4647	0.27	0	0.5
207	SC6	S00	SCS0	0	0.6674	-0.2875	0.5424	-0.2137	0.6654	-0.2376	0.3377	-0.2591	0.2176	-0.4471	0.4184	0	0.6223
208	SC6	S31	SCS3	0.102	0.8165	0.2515	0.8078	0.2552	0.8074	-0.0212	0.6857	-0.1521	0.4605	-0.1722	0.6415	0.0371	0.8165
209	SC6	S32	SCS3	0	0.2891	-0.2577	0.2944	-0.2372	0.2487	-0.2951	0.0801	-0.2894	0.093	-0.5616	-0.0209	0	0.1559
210	SC6	S078	SCS0	0.2	0.6574	-0.1354	0.3912	-0.0242	0.4322	-0.0615	0.5824	-0.0647	0.6893	-0.1081	0.3103	0	0.6763
211	SC6	BE423	SCBE	0	0.5166	-0.4913	0.3979	-0.5166	0.4401	-0.208	0.2332	-0.2602	0.1758	-0.5	0.3065	0	0.5064
212	SC6	S09	SCS0	0	0.3654	-0.2562	0.2976	-0.2179	0.2258	-0.2984	0.1091	-0.264	0.1383	-0.4911	-0.0304	0	0.3634
213	SC6	S033	SCS0	0	0.3	-0.5958	-0.0086	-0.5663	0.2003	-0.4863	-0.0818	-0.5004	-0.0094	-0.6856	-0.0364	0	0.2182
214	SC6	SD6	SCSD	0	0.5396	-0.1684	0.3917	-0.0871	0.4995	-0.3105	0.1937	-0.252	0.1479	-0.4578	0.3304	0	0.5358
215	SC6	SD8	SCSD	0	0.5	-0.1367	0.3933	-0.1491	0.2317	-0.1784	0.3014	-0.3146	0.3263	-0.4058	0.0924	0	0.5
216	SC6	S43	SCS4	0	0.3627	-0.3054	0.4518	-0.2544	0.489	-0.4858	0.0489	-0.3163	0.0457	-0.6467	0.1231	0	0.3747
217	SC6	S72	SCS7	0	0.5452	0.1819	0.4214	-0.1399	0.4606	-0.1039	0.3682	-0.2362	0.2141	-0.5	0.3389	0	0.5382
218	SC6	SE0	SCSE	0	0.174	-0.1847	0.3438	-0.4028	0.1313	-0.2577	-0.004	-0.3901	-0.0717	-0.7079	-0.0491	0	0.2947
219	SC8	SF0	SCSF	0.1957	1	-0.4932	1	-0.418	1	-0.0831	1	-0.1278	0.7408	-0.3846	1	0.199	1
220	SC8	SF4	SCSF	0	0.3467	-0.4376	0.3274	-0.5785	0.2653	-0.2543	0.0159	-0.4071	0.0131	-0.5972	0.1633	0	0.287
221	SC8	SF5	SCSF	0.0094	0.7063	-0.3057	0.6056	-0.5828	0.5729	-0.3211	0.7829	-0.595	0.6533	-0.6748	0.4235	0	0.6318
222	SC8	SF6	SCSF	0	0.5177	-0.3331	0.5387	-0.5469	0.4165	-0.2379	0.2725	-0.3054	0.2448	-0.7405	0.2982	0	0.4371
223	SC8	SF7	SCSF	0	0.4899	-0.2709	0.377	-0.3259	0.2022	-0.7361	0.3683	-0.399	0.0506	-0.7588	0.05	0	0.4226
224	SC8	SF8	SCSF	0	0.6039	-0.2361	0.3723	-0.1164	0.5004	-0.2322	0.2713	-0.0701	0.4145	-0.2654	0.4566	0	0.6276
225	SC8	SE1	SCSE	0	0.4444	-0.3315	0.3493	-0.3383	0.1892	-0.2249	0.2392	-0.3025	0.2876	-0.4602	0.2706	0	0.4584
226	SC8	SE2	SCSE	0	0	-0.7046	-0.0356	-0.9885	-0.1614	-0.4498	-0.1188	-0.8979	-0.1971	-0.7862	-0.2354	0	0
227	SC8	SD1	SCSD	0.0354	0.5956	0.1784	0.4218	-0.0473	0.3228	-0.0439	0.4095	-0.0505	0.6963	-0.2016	0.4328	0	0.5613
228	SC8	S069	SCS0	0.0099	0.6062	-0.1082	0.4449	-0.0656	0.3987	-0.0781	0.5034	-0.0655	0.5612	-0.2165	0.2979	0	0.5155
229	SC8	S99	SCS9	0	0.4856	-0.2577	0.2926	-0.2236	0.2227	-0.1999	0.2218	-0.2257	0.2501	-0.4408	0.0976	0	0.492
230	SC8	S96	SCS9	0	0.5403	-0.161	0.3903	-0.1194	0.413	-0.205	0.1886	-0.2269	0.3388	-0.3242	0.4479	0	0.5886
231	SC8	SA6	SCSA	0	0.0872	-0.5926	-0.0083	-0.7396	0.0619	-0.4056	-0.1105	-0.4136	0.1181	-0.7308	0.1231	0	0.0149
232	SC8	SD4	SCSD	0	0.5	-0.3394	0.3467	-0.3452	0.1864	-0.1906	0.3122	-0.1634	0.6482	-0.4167	0.3185	0	0.504
233	SC8	SC2	SCSC	0.0833	0.5881	-0.7555	0.2835	-0.9525	0.2461	-0.2037	0.377	-0.5999	0.4912	-0.6022	0.1485	0	0.4623
234	SC8	SC9	SCSC	0.0081	0.6891	-0.0757	0.5111	-0.0177	0.5032	-0.1056	0.4182	-0.0361	0.5733	-0.1536	0.5284	0	0.5941
235	SC8	S87	SCS8	0	0.4304	-0.6549	0.242	-0.7918	0.282	-0.3592	0.0831	-0.8098	0.1163	-0.5978	0.1757	0	0.3756
236	SC8	S88	SCS8	0	0.4801	-0.218	0.3901	-0.1953	0.2446	-0.2237	0.2676	-0.2546	0.4394	-0.3776	0.3013	0	0.4227
237	SC8	S89	SCS8	0	0.4412	-0.2103	0.4099	-0.2739	0.2853	-0.2103	0.0753	-0.3041	0.2182	-0.4615	0.3581	0	0.4412
238	SC8	S94	SCS9	0	0.1681	-0.2667	0.3742	-0.3262	0.198	-0.7333	0.0282	-0.4025	-0.0863	-0.7751	0.0011	0	0.1585
239	SC8	S95	SCS9	0	0.3528	-0.9744	0.144	-1.1263	0.0905	-0.4119	0.1571	-0.9088	0.0496	-0.765	0.0026	0	0.2942
240	SC8	SD0	SCSD	0.085	0.8354	-0.0268	0.6093	0.0277	0.7514	-0.0541	0.627	0.0577	0.6643	-0.0168	0.6919	0	0.8165
241	SC8	S69	SCS6	0	0.2209	-0.6969	-0.1297	-0.711	-0.0113	-0.3125	-0.1019	-0.3082	0.2294	-0.7352	0.0847	0	0.1954
242	SC8	SC3	SCSC	0	0.6008	0.2298	0.521	0.0371	0.5171	-0.1334	0.1922	-0.2041	0.3438	-0.2777	0.5265	0	0.5343
243	SC8	SA3	SCSA	0	0.5721	0.1658	0.4728	-0.0206	0.5207	-0.3346	0.3555	-0.304	0.1986	-0.4944	0.3814	0	0.5448
244	SC8	SA4	SCSA	0	0.4093	-0.5587	0.2877	-0.5523	0.2369	-0.2612	0.0228	-0.3382	0.2364	-0.5502	0.3018	0	0.3813
245	SC8	S70	SCS7	0	0.3279	-0.4166	0.3145	-0.5173	0.2649	-0.3091	0.2588	-0.397	0.0617	-0.7253	0.188	0	0.3754
246	SC8	S53	SCS5	0	0.2462	-0.8269	0.2265	-1.0489	0.0809	-0.3992	0.0823	-0.8299	0.1056	-0.8319	-0.052	0	0.1974
247	SC8	S74	SCS7	0	0.5532	0.2449	0.4621	0.097	0.4541	-0.0834	0.2047	-0.0983	0.3591	-0.2128	0.4834	0	0.5
248	SC8	S46	SCS4	0	0	-0.5927	-0.0154	-0.6241	-0.0345	-0.4791	-0.2178	-0.3632	-0.0054	-0.7417	-0.4074	0	0
249	SC8	S51	SCS5	0	0.6023	0.177	0.4223	0.0278	0.372	-0.0702	0.2908	-0.0605	0.6502	-0.1149	0.4601	0	0.6027
250	SC8	S54	SCS5	0.0016	0.7219	-0.082	0.5073	0.0045	0.5784	-0.082	0.4874	-0.0021	0.5885	-0.0947	0.5636	0	0.6528
251	SC8	S26	SCS2	0	0.5918	-0.414	0.4175	-0.4102	0.3346	-0.1366	0.4868	-0.0677	0.5906	-0.3763	0.4037	0	0.5438
252	SC8	S25	SCS2	0	0.4032	-0.2334	0.3669	-0.1789	0.3373	-0.2393	0.045	-0.1584	0.3127	-0.3871	0.3532	0	0.3425
253	SC8	S27	SCS2	0	0.5	-0.3556	0.3593	-0.2713	0.3462	-0.2519	0.2536	-0.2489	0.3078	-0.425	0.2439	0	0.5
254	SC8	S28	SCS2	0	0.0437	-0.2528	0.301	-0.3903	0.2193	-0.3541	-0.0742	-0.3354	0.0426	-0.7674	-0.0549	0	0
255	SC8	S34	SCS3	0	0.5231	-0.3826	0.2597	-0.3274	0.3847	-0.3739	0.2977	-0.2919	0.3672	-0.5336	0.3915	0	0.4894
256	SC8	S33	SCS3	0	0.5	-0.167	0.393	-0.1311	0.3202	-0.267	0.4133	-0.2447	0.3101	-0.3842	0.3775	0	0.5
257	SC8	S03	SCS0	0	0.0151	-0.4554	0.0882	-0.4926	-0.0667	-0.4411	-0.1348	-0.3926	-0.1459	-0.6987	-0.1783	0	0
258	SC8	S01	SCS0	0	0.5887	0.2387	0.5203	0.0475	0.5154	-0.2168	0.2352	-0.1984	0.3397	-0.3122	0.5026	0	0.5246
259	SC8	S00	SCS0	0	0.5641	-0.2824	0.5026	-0.247	0.5055	-0.2148	0.1342	-0.1772	0.3729	-0.3997	0.4604	0	0.5006
260	SC8	S31	SCS3	0	0.3461	-0.1839	0.3435	-0.1946	0.3384	-0.3142	0.3576	-0.3477	0.2653	-0.5545	0.2603	0	0.5
261	SC8	S32	SCS3	0	0.0888	-0.4853	0.1159	-0.558	0.1093	-0.3366	0.0166	-0.4022	-0.0438	-0.6957	-0.0792	0	0
262	SC8	S078	SCS0	0	0.6257	-0.3746	0.3821	-0.5718	0.4177	-0.2125	0.3651	-0.6628	0.4301	-0.4883	0.3109	0	0.587
263	SC8	BE423	SCBE	0	0.4355	-0.4528	0.095	-0.4393	0.1543	-0.303	0.4448	-0.3514	0.4254	-0.5666	0.2133	0	0.4662
264	SC8	S09	SCS0	0.0253	0.6717	0.2412	0.4632	0.1164	0.5514	-0.0297	0.4952	-0.0196	0.4641	-0.1357	0.5436	0	0.6273
265	SC8	S033	SCS0	0	0.2524	-0.8344	0.1718	-0.8045	0.095	-0.6352	0.2589	-0.5768	-0.0418	-0.7824	-0.0688	0	0.2123
266	SC8	SD6	SCSD	0	0.5	-0.3327	0.4105	-0.3842	0.4037	-0.2777	0.1634	-0.1912	0.3244	-0.5237	0.3613	0	0.5
267	SC8	SD8	SCSD	0	0.5	-0.1134	0.4481	-0.1194	0.3386	-0.1459	0.2992	-0.199	0.4923	-0.2881	0.4404	0	0.5
268	SC8	S43	SCS4	0	0	-0.4254	0.051	-0.4155	0.061	-0.7497	-0.2339	-0.43	-0.1938	-0.7859	-0.1809	0	0
269	SC8	S72	SCS7	0	0.2588	-0.4118	0.2652	-0.5916	0.1577	-0.3228	0.0669	-0.2619	0.3093	-0.7405	0.2245	0	0.2613
270	SC8	SE0	SCSE	0	0.2867	-0.1553	0.3879	-0.3488	0.2226	-0.173	0.0537	-0.3125	0.2218	-0.533	0.3274	0	0.2854
271	SF0	SF4	SFSF	0	0	-0.9832	0.0751	-1.0465	-0.1575	-0.5351	-0.0953	-0.62	-0.2481	-0.8527	-0.2449	0	0
272	SF0	SF5	SFSF	0	0	-0.9648	0.1329	-1.1282	-0.0344	-0.5744	-0.0876	-0.903	-0.0372	-0.8934	-0.2203	0	0
273	SF0	SF6	SFSF	0	0.3105	-0.704	0.1766	-0.7905	0.0978	-0.2994	0.0159	-0.3523	0.1273	-0.7966	0.0323	0	0.2019
274	SF0	SF7	SFSF	0	0.5	-0.2925	0.38	-0.3422	0.2682	-0.2593	0.4055	-0.3261	0.169	-0.5342	0.1724	0	0.5
275	SF0	SF8	SFSF	0	0.2661	-0.5849	0.0849	-0.5804	0.2027	-0.4079	-0.0528	-0.393	0.2664	-0.5724	0.2245	0	0.2186
276	SF0	SE1	SFSE	0	0.4679	-0.5132	0.2551	-0.4849	0.2075	-0.1951	0.2899	-0.251	0.3674	-0.4299	0.2939	0	0.4243
277	SF0	SE2	SFSE	0	0.4083	-0.7061	0.0013	-0.927	0.1227	-0.3795	0.5952	-0.7443	0.8228	-0.7173	0.1748	0	0.3817
278	SF0	SD1	SFSD	0.0369	0.5805	-0.2268	0.415	-0.2681	0.3565	-0.0746	0.4168	0.0116	0.7421	-0.1913	0.4514	0	0.5611
279	SF0	S069	SFS0	0	0.5588	-0.4987	0.3447	-0.5213	0.231	-0.1835	0.4716	-0.3408	0.4965	-0.4893	0.153	0	0.5
280	SF0	S99	SFS9	0	0.3905	-0.5882	-0.0042	-0.6037	-0.0344	-0.3371	0.2399	-0.4573	0.1625	-0.6179	-0.1457	0	0.3258
281	SF0	S96	SFS9	0	0.0847	-0.7294	0.1929	-0.7086	0.0583	-0.3825	-0.0399	-0.5152	0.1182	-0.5971	0.139	0	0.0016
282	SF0	SA6	SFSA	0	0.41	-0.6148	0.0441	-0.7377	0.1863	-0.3327	0.0303	-0.341	0.2631	-0.6373	0.2733	0	0.3409
283	SF0	SD4	SFSD	0	0.6223	-0.3579	0.3657	-0.3378	0.3848	-0.0884	0.4188	0.0172	0.7374	-0.2154	0.4444	0	0.6032
284	SF0	SC2	SFSC	0	0.619	-0.7562	0.2917	-0.9819	0.263	-0.2969	0.4353	-0.7432	0.4167	-0.6093	0.2504	0	0.5
285	SF0	SC9	SFSC	0.0395	0.7371	-0.2847	0.4909	-0.2026	0.5495	-0.101	0.6092	0.09	0.7745	-0.1473	0.5389	0	0.598
286	SF0	S87	SFS8	0	0.1702	-1.029	0.0508	-1.1524	-0.0359	-0.4628	-0.0891	-0.9471	-0.1452	-0.729	-0.1183	0	0.1166
287	SF0	S88	SFS8	0	0.505	-0.3747	0.287	-0.3681	0.2822	-0.2241	0.2797	-0.2381	0.474	-0.3865	0.3467	0	0.4341
288	SF0	S89	SFS8	0	0.5146	-0.2521	0.4146	-0.2871	0.3608	-0.1472	0.131	-0.236	0.3162	-0.307	0.434	0	0.5
289	SF0	S94	SFS9	0.0056	0.5244	0.1086	0.3897	-0.0437	0.2844	-0.3124	0.2965	-0.3163	0.1336	-0.425	0.2061	0	0.5
290	SF0	S95	SFS9	0	0.5916	-0.7342	0.2917	-0.9032	0.3343	-0.273	0.3466	-0.7555	0.5672	-0.5872	0.4706	0	0.5019
291	SF0	SD0	SFSD	0.3095	0.7348	-0.0613	0.5065	-0.1628	0.6209	0.1399	0.6973	-0.0435	0.812	-0.1744	0.6076	0.1083	0.6901
292	SF0	S69	SFS6	0	0.5	-0.418	0.2564	-0.4425	0.2931	-0.2347	0.1529	-0.1579	0.3779	-0.4171	0.3787	0	0.4595
293	SF0	SC3	SFSC	0	0.2111	-0.7042	0.3325	-0.6716	0.1964	-0.4527	0.0382	-0.4809	0.1676	-0.7215	0.245	0	0.2036
294	SF0	SA3	SFSA	0	0.5445	-0.279	0.3818	-0.439	0.3477	-0.5983	0.3351	-0.505	0.0876	-0.6522	0.2581	0	0.5281
295	SF0	SA4	SFSA	0	0.1851	-0.9343	0.1172	-0.8882	-0.007	-0.3164	-0.063	-0.5351	0.1003	-0.6847	0.0983	0	0.0016
296	SF0	S70	SFS7	0	0.5221	-0.4168	0.3183	-0.4706	0.3297	-0.2283	0.4268	-0.3414	0.2331	-0.5489	0.282	0	0.5338
297	SF0	S53	SFS5	0	0.5138	-0.7079	0.2659	-0.9125	0.2465	-0.3386	0.2127	-0.709	0.555	-0.7307	0.4352	0	0.4746
298	SF0	S74	SFS7	0	0.6047	-0.1702	0.4536	-0.1558	0.4917	-0.1093	0.2504	-0.047	0.4099	-0.193	0.4937	0	0.5334
299	SF0	S46	SFS4	0	0.4781	-0.4503	0.185	-0.472	0.3081	-0.3696	0.2504	-0.266	0.2153	-0.6056	0.2049	0	0.4082
300	SF0	S51	SFS5	0.1845	0.6329	0.176	0.4228	0.1094	0.4182	0.0488	0.4844	0.05	0.7464	0.05	0.5009	0.2165	0.6136
301	SF0	S54	SFS5	0.0303	0.7052	-0.2692	0.4678	-0.1585	0.5242	-0.0922	0.5865	0.01	0.6203	-0.1372	0.5169	0	0.592
302	SF0	S26	SFS2	0.1543	0.7071	-0.0751	0.5136	-0.0113	0.5162	0.0917	0.7264	0.2851	0.8468	0.0359	0.5714	0	0.629
303	SF0	S25	SFS2	0	0.4142	-0.5026	0.0223	-0.4514	0.2719	-0.2731	0.0476	-0.1886	0.3527	-0.4781	0.3142	0	0.3688
304	SF0	S27	SFS2	0	0.5093	-0.589	0.3064	-0.5614	0.3535	-0.2838	0.2135	-0.4213	0.1899	-0.4673	0.2297	0	0.3904
305	SF0	S28	SFS2	0	0.2519	-0.4116	0.1607	-0.5396	0.1315	-0.4139	-0.0702	-0.322	0.1307	-0.7812	-0.0303	0	0.2047
306	SF0	S34	SFS3	0	0.4945	-0.4267	0.3178	-0.476	0.3321	-0.3535	0.4522	-0.4147	0.3503	-0.4775	0.3541	0	0.4462
307	SF0	S33	SFS3	0	0.5012	-0.3758	0.3707	-0.3205	0.3554	-0.2757	0.4148	-0.2265	0.3606	-0.3653	0.3913	0	0.5
308	SF0	S03	SFS0	0	0.5577	-0.278	0.4683	-0.2488	0.3931	-0.3673	0.682	-0.3103	0.4839	-0.4929	0.3689	0	0.4609
309	SF0	S01	SFS0	0	0.5	-0.2309	0.4097	-0.396	0.3011	-0.4291	0.2759	-0.4202	0.2493	-0.5261	0.3577	0	0.5
310	SF0	S00	SFS0	0	0.3061	-0.6848	0.2397	-0.6615	0.1688	-0.3751	-0.014	-0.4117	0.2464	-0.659	0.189	0	0.2222
311	SF0	S31	SFS3	0	0.3492	-0.5518	0.2205	-0.5322	0.1194	-0.412	0.0069	-0.3931	0.0194	-0.6403	0.013	0	0.2287
312	SF0	S32	SFS3	0	0.2283	-0.66	-0.0305	-0.6901	-0.0047	-0.3779	-0.1208	-0.4119	-0.0278	-0.7348	-0.0526	0	0.1726
313	SF0	S078	SFS0	0	0.3623	-0.8217	0.2421	-1.0004	0.1501	-0.4307	0.1542	-0.8744	0.183	-0.6653	0.0469	0	0.2942
314	SF0	BE423	SFBE	0	0.3773	-0.5098	0.113	-0.5469	0.0729	-0.4297	0.4322	-0.5105	0.3856	-0.5629	0.1923	0	0.4143
315	SF0	S09	SFS0	0	0.6314	-0.1725	0.4538	-0.1239	0.5818	-0.0805	0.4301	-0.0261	0.4801	-0.1267	0.5518	0	0.6333
316	SF0	S033	SFS0	0	0.5604	-0.586	0.3367	-0.6216	0.2831	-0.4139	0.4352	-0.3847	0.5547	-0.6368	0.3992	0	0.469
317	SF0	SD6	SFSD	0	0.4677	-0.5287	0.3374	-0.5371	0.3437	-0.3355	0.1823	-0.1572	0.3758	-0.5556	0.335	0	0.4369
318	SF0	SD8	SFSD	0	0.4974	-0.4698	0.3501	-0.43	0.3066	-0.2023	0.2374	-0.2421	0.4842	-0.3702	0.3884	0	0.4941
319	SF0	S43	SFS4	0	0.2283	-0.4478	0.0807	-0.4596	0.0526	-0.5919	-0.1575	-0.3876	-0.0088	-0.6969	-0.0556	0	0.1726
320	SF0	S72	SFS7	0	0.3261	-0.5826	0.0958	-0.7038	0.1651	-0.3018	0.0002	-0.2524	0.3269	-0.6889	0.252	0	0.3009
321	SF0	SE0	SFSE	0	0.5173	-0.1481	0.3881	-0.2839	0.2952	-0.1372	0.3058	-0.2484	0.3516	-0.338	0.4081	0	0.5
322	SF4	SF5	SFSF	0	0.6057	-0.2096	0.3543	-0.1083	0.3628	-0.1183	0.1632	-0.1998	0.4466	-0.1764	0.2835	0	0.6017
323	SF4	SF6	SFSF	0	0.6422	-0.1586	0.499	-0.3806	0.5232	-0.1134	0.5947	-0.3734	0.4418	-0.4737	0.6042	0	0.6282
324	SF4	SF7	SFSF	0	0.5563	-0.234	0.37	-0.1125	0.496	-0.1504	0.1989	-0.0876	0.3415	-0.1989	0.4262	0	0.5864
325	SF4	SF8	SFSF	0	0.6083	-0.5784	0.307	-0.6029	0.3851	-0.3961	0.2433	-0.4184	0.4512	-0.6582	0.5356	0	0.6173
326	SF4	SE1	SFSE	0.066	0.6672	-0.1645	0.3923	-0.0155	0.5144	-0.088	0.5918	-0.1149	0.5572	-0.0488	0.5013	0	0.6674
327	SF4	SE2	SFSE	0	0.4616	-0.5977	-0.0078	-0.5765	0.1923	-0.184	0.0317	-0.38	0.4284	-0.3525	0.247	0	0.3889
328	SF4	SD1	SFSD	0	0.6125	-0.4637	0.6754	-0.6246	0.5607	-0.2181	0.6553	-0.7219	0.398	-0.4978	0.4275	0	0.5881
329	SF4	S069	SFS0	0	0.7001	-0.2988	0.6195	-0.4359	0.6412	-0.1019	0.3693	-0.2651	0.6436	-0.4043	0.6587	0	0.664
330	SF4	S99	SFS9	0.0672	0.7746	-0.2367	0.6521	-0.1157	0.7188	-0.0968	0.4381	-0.2119	0.6509	-0.2039	0.6708	0	0.7297
331	SF4	S96	SFS9	0.1768	0.7576	0.2424	0.5213	0.2675	0.6455	0.018	0.4174	-0.0798	0.7555	0.1128	0.7114	0.2525	0.7405
332	SF4	SA6	SFSA	0.0232	0.7758	-0.2782	0.6332	-0.3156	0.6186	-0.1387	0.3857	-0.2285	0.3871	-0.2317	0.7375	0	0.7668
333	SF4	SD4	SFSD	0	0.3829	-0.693	-0.0324	-0.868	0.1727	-0.2905	-0.0263	-0.8322	0.004	-0.626	0.1143	0	0.4009
334	SF4	SC2	SFSC	0	0.4357	-0.7485	-0.1118	-0.8562	-0.0145	-0.2758	0.0902	-0.5161	0.318	-0.6056	0.283	0	0.3912
335	SF4	SC9	SFSC	0	0.25	-0.6097	0.2485	-0.6992	0.1888	-0.3094	-0.0194	-0.4412	-0.0327	-0.6577	0.0874	0	0.2887
336	SF4	S87	SFS8	0	0.6387	-0.641	0.3058	-0.6708	0.396	-0.2862	0.2521	-0.3391	0.5103	-0.4107	0.4692	0	0.5589
337	SF4	S88	SFS8	0	0.4246	-0.4534	0.1809	-0.5808	0.2441	-0.2411	-0.0032	-0.4677	0.1508	-0.5218	0.245	0	0.3334
338	SF4	S89	SFS8	0	0.0849	-0.7995	0.2137	-0.7577	0.1831	-0.3145	-0.023	-0.5188	0.09	-0.6301	0.181	0	0.16
339	SF4	S94	SFS9	0.1405	0.6025	0.2417	0.4662	0.253	0.5577	0.0194	0.3649	0.0207	0.3977	0.0197	0.519	0.1449	0.627
340	SF4	S95	SFS9	0	0.474	-0.823	-0.0883	-0.8207	0.0687	-0.2391	0.1149	-0.3702	0.4844	-0.5191	0.2326	0	0.4701
341	SF4	SD0	SFSD	0	0.4712	-0.4395	0.3286	-0.5899	0.2729	-0.2591	0.0322	-0.3999	0.0292	-0.5666	0.1461	0	0.5
342	SF4	S69	SFS6	0	0.3489	-0.5691	-0.1465	-0.5356	0.0508	-0.2512	-0.0402	-0.4034	-0.0057	-0.5944	0.063	0	0.3333
343	SF4	SC3	SFSC	0	0.6734	-0.1452	0.6065	0.0012	0.6523	-0.0894	0.3319	-0.1754	0.3533	-0.0654	0.5652	0	0.6618
344	SF4	SA3	SFSA	0.0048	0.6694	-0.1308	0.4405	0.0179	0.5406	-0.0902	0.3064	-0.0554	0.3509	-0.0978	0.4564	0	0.6219
345	SF4	SA4	SFSA	0	0.7111	-0.13	0.489	-0.0112	0.5768	-0.0647	0.252	-0.1696	0.6726	-0.0356	0.6724	0	0.6977
346	SF4	S70	SFS7	0	0.5817	-0.2352	0.378	-0.114	0.5014	-0.0887	0.1536	-0.0942	0.3372	-0.153	0.4451	0	0.6055
347	SF4	S53	SFS5	0	0.3517	-0.6687	-0.0335	-0.6741	-0.007	-0.2282	0.0142	-0.4678	0.3006	-0.5031	0.0158	0	0.2236
348	SF4	S74	SFS7	0	0.3894	-0.4418	0.3301	-0.4573	0.2918	-0.2986	0.0233	-0.3753	0.029	-0.5171	0.1549	0	0.3716
349	SF4	S46	SFS4	0	0.5548	-0.5202	0.3656	-0.5025	0.4468	-0.3945	0.2618	-0.4538	0.1911	-0.6239	0.4809	0	0.527
350	SF4	S51	SFS5	0	0.06	-0.9498	0.2039	-1.1471	0.1056	-0.476	-0.0579	-0.941	-0.1393	-0.7582	-0.0769	0	0.1574
351	SF4	S54	SFS5	0	0.3234	-0.6833	0.2678	-0.8156	0.2454	-0.3762	0.0711	-0.5702	-0.0301	-0.7117	0.1429	0	0.3558
352	SF4	S26	SFS2	0	0.2254	-0.662	-0.0334	-0.7945	-0.0497	-0.3028	-0.0639	-0.567	-0.1248	-0.7449	-0.0116	0	0.1297
353	SF4	S25	SFS2	0	0.3142	-0.7055	0.2555	-0.7388	0.3147	-0.4288	0.0374	-0.5637	-0.033	-0.6602	0.0862	0	0.2658
354	SF4	S27	SFS2	0	0.1472	-0.7984	-0.1399	-0.7845	0.0206	-0.4091	-0.0716	-0.5461	-0.0777	-0.6223	-0.1692	0	0.1234
355	SF4	S28	SFS2	0	0.6266	-0.253	0.538	-0.2831	0.5075	-0.1463	0.27	-0.2724	0.1607	-0.377	0.4798	0	0.601
356	SF4	S34	SFS3	0	0.588	-0.4218	0.3105	-0.4415	0.427	-0.251	0.2676	-0.2749	0.6172	-0.4544	0.5527	0	0.6007
357	SF4	S33	SFS3	0	0.1239	-0.6651	0.0677	-0.6931	0.1453	-0.4199	-0.0691	-0.4908	0.1165	-0.599	0.1412	0	0
358	SF4	S03	SFS0	0	0.3914	-0.5746	0.0968	-0.5744	0.2005	-0.3019	0.0008	-0.3722	0.2332	-0.5567	0.2132	0	0.2631
359	SF4	S01	SFS0	0.0554	0.619	0.18	0.4217	0.1788	0.4722	-0.0482	0.2774	-0.1377	0.338	-0.0459	0.4694	0.012	0.6133
360	SF4	S00	SFS0	0.0722	0.7001	0.1167	0.7274	0.1822	0.6733	-0.053	0.857	-0.2258	1.3648	-0.0847	0.5532	0.0808	0.7107
361	SF4	S31	SFS3	0	0.5928	-0.5478	0.3289	-0.5153	0.4589	-0.2738	0.154	-0.4003	0.246	-0.4597	0.4975	0	0.5636
362	SF4	S32	SFS3	0	0.6092	-0.5391	0.3249	-0.5102	0.4459	-0.2992	0.0972	-0.3901	0.237	-0.5168	0.5276	0	0.5728
363	SF4	S078	SFS0	0	0.5479	-0.7499	0.3575	-0.8436	0.2635	-0.3089	0.1018	-0.4258	0.4186	-0.5369	0.4047	0	0.4108
364	SF4	BE423	SFBE	0	0.6527	-0.5528	0.2345	-0.5738	0.3678	-0.1676	0.2198	-0.1892	0.6821	-0.4469	0.5377	0	0.5869
365	SF4	S09	SFS0	0	0	-0.8305	0.1665	-0.7933	0.0934	-0.5019	-0.0495	-0.584	-0.1905	-0.7211	-0.0806	0	0.1398
366	SF4	S033	SFS0	0	0.8249	-0.2498	0.6706	-0.2431	0.756	-0.1327	0.473	-0.2377	0.5033	-0.2027	0.7943	0	0.7995
367	SF4	SD6	SFSD	0	0.7322	-0.1241	0.6315	-0.0626	0.6118	-0.1101	0.459	-0.2765	0.2542	-0.2243	0.6809	0	0.7244
368	SF4	SD8	SFSD	0	0.0471	-0.7754	0.21	-0.8605	0.1365	-0.2963	-0.0257	-0.5391	0.073	-0.6931	0.181	0	0.2041
369	SF4	S43	SFS4	0.0108	0.7078	-0.0894	0.647	0.0384	0.6705	-0.0832	0.5279	0.0033	0.3916	-0.0491	0.6708	0	0.6794
370	SF4	S72	SFS7	0	0.5358	-0.4054	0.2215	-0.4785	0.3481	-0.2684	0.1591	-0.4062	0.1359	-0.6	0.4791	0	0.554
371	SF4	SE0	SFSE	0	0.4638	-0.5969	0.1645	-0.6365	0.2353	-0.2533	0.7314	-0.4369	3.0309	-0.517	0.2378	0	0.4008
372	SF5	SF6	SFSF	0	0.5	-0.2565	0.3022	-0.2171	0.2316	-0.1889	0.2107	-0.1316	0.4899	-0.3973	0.1422	0	0.5
373	SF5	SF7	SFSF	0	0.5094	-0.1045	0.509	-0.0996	0.4476	-0.1406	0.3015	-0.2229	0.4076	-0.2142	0.338	0	0.513
374	SF5	SF8	SFSF	0	0.6118	-0.3256	0.425	-0.5033	0.501	-0.2384	0.3104	-0.6177	0.2686	-0.4229	0.3753	0	0.5948
375	SF5	SE1	SFSE	0	0.4408	-0.3482	0.3748	-0.6656	0.2908	-0.2849	0.1971	-0.7669	0.0971	-0.5891	0.2992	0	0.4488
376	SF5	SE2	SFSE	0	0.6835	-0.2515	0.5254	-0.2358	0.4934	-0.1465	0.3633	-0.2608	1.506	-0.1763	0.6311	0	0.6448
377	SF5	SD1	SFSD	0	0.4958	-0.4514	0.4023	-0.7638	0.2372	-0.3551	0.1314	-0.6893	0.4351	-0.5938	0.2556	0	0.5
378	SF5	S069	SFS0	0	0.5144	-0.3729	0.3617	-0.4225	0.2983	-0.1565	0.1832	-0.124	0.4892	-0.4592	0.2122	0	0.5
379	SF5	S99	SFS9	0.0079	0.5655	-0.0984	0.4473	-0.0601	0.4007	-0.0751	0.301	-0.0159	0.5378	-0.0644	0.3804	0	0.5325
380	SF5	S96	SFS9	0	0.4273	-0.5215	0.4039	-0.7033	0.3995	-0.3604	0.0344	-0.7871	0.0611	-0.5437	0.2944	0	0.3622
381	SF5	SA6	SFSA	0	0.2117	-0.6795	-0.0418	-0.8946	0.0741	-0.4433	-0.1066	-0.8715	-0.1351	-0.7224	-0.0736	0	0.088
382	SF5	SD4	SFSD	0	0.5	-0.4549	0.3994	-0.7731	0.2356	-0.2772	0.4915	-0.6572	0.5128	-0.555	0.2465	0	0.5
383	SF5	SC2	SFSC	0	0.6427	-0.3899	0.2516	-0.3358	0.364	-0.1605	0.5127	-0.0728	1.6592	-0.3076	0.5438	0	0.5781
384	SF5	SC9	SFSC	0	0.5	-0.2011	0.4131	-0.5804	0.3455	-0.2203	0.1711	-0.6948	0.1753	-0.6403	0.221	0	0.5
385	SF5	S87	SFS8	0.1379	0.7462	-0.1053	0.4454	0.0656	0.5875	-0.085	0.6115	-0.0944	1.6563	0.04	0.6863	0	0.7305
386	SF5	S88	SFS8	0	0.3377	-0.597	0.3231	-0.8391	0.341	-0.4721	0.1995	-0.832	0.0126	-0.8269	0.1699	0	0.318
387	SF5	S89	SFS8	0	0.3725	-0.5832	0.6484	-0.8242	0.382	-0.4146	0.5092	-0.8136	0.1353	-0.6979	0.3204	0	0.3736
388	SF5	S94	SFS9	0	0.5292	-0.104	0.5138	-0.1021	0.4521	-0.2454	0.2851	-0.2335	0.3964	-0.2773	0.3288	0	0.5118
389	SF5	S95	SFS9	0	0.6131	-0.5605	0.1256	-0.5838	0.2395	-0.3017	0.3496	-0.4252	1.4533	-0.4974	0.5377	0	0.6004
390	SF5	SD0	SFSD	0	0.5389	-0.3483	0.4535	-0.5802	0.4661	-0.2671	0.1178	-0.6794	0.2175	-0.5928	0.271	0	0.5028
391	SF5	S69	SFS6	0	0.3808	-0.6757	0.2536	-0.88	0.2604	-0.3186	0.1989	-0.7354	0.1446	-0.6964	0.245	0	0.3517
392	SF5	SC3	SFSC	0	0.59	-0.2861	0.5641	-0.5298	0.5765	-0.302	0.1284	-0.741	0.1415	-0.5221	0.4679	0	0.561
393	SF5	SA3	SFSA	0	0.6321	-0.2704	0.5654	-0.2247	0.5888	-0.2874	0.316	-0.2262	0.4481	-0.3053	0.4513	0	0.59
394	SF5	SA4	SFSA	0	0.5059	-0.1686	0.418	-0.5932	0.3384	-0.1631	0.1086	-0.7467	0.1182	-0.4704	0.348	0	0.5078
395	SF5	S70	SFS7	0	0.2741	-0.3729	0.1772	-0.3668	0.0151	-0.3554	-0.0305	-0.3316	0.303	-0.471	0.0748	0	0.2367
396	SF5	S53	SFS5	0	0.8612	-0.4883	0.5679	-0.483	0.6833	-0.2252	0.5818	-0.2744	1.6321	-0.4099	0.7649	0	0.8341
397	SF5	S74	SFS7	0	0.5861	-0.5216	0.7061	-0.7087	0.5452	-0.455	0.6415	-0.7238	0.2818	-0.6633	0.4551	0	0.5278
398	SF5	S46	SFS4	0	0.5202	-0.2723	0.4212	-0.2355	0.3683	-0.2323	0.2663	-0.1153	0.4686	-0.3063	0.2992	0	0.5
399	SF5	S51	SFS5	0	0.5253	-0.4564	0.4005	-0.7144	0.3021	-0.3354	0.1892	-0.6864	0.4682	-0.5234	0.2929	0	0.5321
400	SF5	S54	SFS5	0	0.145	-0.5878	0.2992	-0.7994	0.2116	-0.3725	-0.0218	-0.7689	0.0544	-0.7208	-0.0203	0	0.0605
401	SF5	S26	SFS2	0	0.087	-0.653	0.0648	-0.9322	-0.0148	-0.3849	-0.0822	-0.7668	0.0388	-0.8058	-0.1515	0	0
402	SF5	S25	SFS2	0	0.5425	-0.3129	0.4276	-0.5873	0.4668	-0.2497	0.3466	-0.6612	0.2193	-0.52	0.3936	0	0.5551
403	SF5	S27	SFS2	0	0.5211	-0.3508	0.2522	-0.2812	0.3354	-0.1823	0.1746	-0.1237	0.5319	-0.2425	0.307	0	0.4591
404	SF5	S28	SFS2	0.0154	0.7455	-0.299	0.76	-0.2447	0.6837	-0.2378	0.4784	-0.1699	0.491	-0.431	0.4614	0	0.6657
405	SF5	S34	SFS3	0	0.3814	-0.3646	0.3775	-0.6798	0.2695	-0.348	0.077	-0.763	0.0882	-0.5895	0.2438	0	0.5
406	SF5	S33	SFS3	0	0.2198	-0.5556	0.3087	-0.7766	0.2005	-0.4619	-0.0104	-0.8053	-0.0287	-0.6508	0.1288	0	0.1758
407	SF5	S03	SFS0	0	0.521	-0.4563	0.3668	-0.453	0.4341	-0.2533	0.3786	-0.2609	0.4241	-0.3973	0.3684	0	0.52
408	SF5	S01	SFS0	0	0.517	-0.47	0.4848	-0.661	0.5035	-0.5321	0.0869	-0.7802	0.0907	-0.6522	0.351	0	0.4625
409	SF5	S00	SFS0	0.0255	0.7686	-0.2413	0.6196	-0.4161	0.7097	-0.1657	0.3712	-0.6068	0.3346	-0.4492	0.6129	0	0.7342
410	SF5	S31	SFS3	0	0.6218	-0.0965	0.5154	-0.0237	0.5838	-0.0975	0.5555	-0.1596	0.5912	-0.1047	0.4881	0	0.631
411	SF5	S32	SFS3	0	0.526	-0.1301	0.3941	-0.1218	0.3323	-0.1461	0.2421	-0.2018	0.4343	-0.2069	0.3056	0	0.5094
412	SF5	S078	SFS0	0.2063	0.8152	0.1845	0.8801	0.2444	0.8182	0.1199	0.8705	-0.04	1.7322	0.0579	0.7841	0.2005	0.8133
413	SF5	BE423	SFBE	0.0164	0.6343	-0.6806	0.6312	-0.6237	0.5097	-0.207	0.6371	-0.2213	0.5313	-0.3711	0.4466	0	0.5548
414	SF5	S09	SFS0	0	0.5	-0.3195	0.4293	-0.5791	0.3626	-0.2331	0.2047	-0.6604	0.1901	-0.5152	0.2716	0	0.5
415	SF5	S033	SFS0	0	0.4971	-0.4323	0.2254	-0.4414	0.2837	-0.2908	0.1349	-0.4087	0.3528	-0.3528	0.2368	0	0.4412
416	SF5	SD6	SFSD	0	0.3867	-0.5757	0.1398	-0.7611	0.2779	-0.504	-0.0198	-0.7598	0.0836	-0.6656	0.1628	0	0.2987
417	SF5	SD8	SFSD	0	0.5217	-0.2483	0.6873	-0.6888	0.467	-0.2431	0.2758	-0.7666	0.1126	-0.7038	0.3541	0	0.5
418	SF5	S43	SFS4	0	0.5266	-0.1086	0.5106	-0.0659	0.5214	-0.1895	0.3024	-0.2159	0.4102	-0.1716	0.3782	0	0.5243
419	SF5	S72	SFS7	0	0.4808	-0.3938	0.369	-0.6782	0.2773	-0.2557	0.1645	-0.708	0.1709	-0.7032	0.1047	0	0.5
420	SF5	SE0	SFSE	0	0	-0.6893	-0.0452	-0.9869	-0.1654	-0.4451	-0.132	-0.905	-0.198	-0.8372	-0.4005	0	0
421	SF6	SF7	SFSF	0	0.5	-0.2059	0.4083	-0.2224	0.3458	-0.307	0.137	-0.2877	0.0946	-0.5858	0.1905	0	0.5
422	SF6	SF8	SFSF	0	0.2108	-0.6559	0.0603	-0.6909	0.1339	-0.4425	0.0204	-0.4835	0.0646	-0.6897	-0.1155	0	0.1613
423	SF6	SE1	SFSE	0	0.2881	-0.3934	0.3082	-0.3625	0.1721	-0.3504	0.4707	-0.3996	0.2181	-0.542	0.1305	0	0.5
424	SF6	SE2	SFSE	0	0.4415	-0.4032	0.1755	-0.3666	0.2878	-0.1831	0.0656	-0.2987	0.3988	-0.3227	0.1709	0	0.4116
425	SF6	SD1	SFSD	0.0304	0.5646	-0.1835	0.5399	-0.1566	0.4568	-0.1756	0.71	-0.1685	0.7223	-0.2973	0.3616	0	0.556
426	SF6	S069	SFS0	0	0.5	-0.4375	0.4304	-0.6735	0.3377	-0.207	0.1714	-0.3796	0.2001	-0.7325	0.1908	0	0.5
427	SF6	S99	SFS9	0	0.5044	-0.4218	0.2489	-0.4334	0.2965	-0.2868	0.0004	-0.3766	0.1574	-0.587	0.1193	0	0.4473
428	SF6	S96	SFS9	0	0.5021	-0.4253	0.3135	-0.4598	0.3017	-0.2378	0.1936	-0.4982	0.073	-0.552	0.2338	0	0.5017
429	SF6	SA6	SFSA	0	0.6236	-0.2817	0.4592	-0.2433	0.4703	-0.2447	0.7207	-0.3324	1.4014	-0.3934	0.5431	0	0.6066
430	SF6	SD4	SFSD	0	0.4025	-0.3728	0.2972	-0.3545	0.167	-0.2184	0.1017	-0.2997	0.4549	-0.4388	0.1714	0	0.5
431	SF6	SC2	SFSC	0.1151	0.7004	-0.1684	0.5108	-0.2768	0.5885	-0.0113	0.525	0.0678	0.6928	-0.1279	0.6539	0	0.677
432	SF6	SC9	SFSC	0	0.1672	-0.4606	0.1864	-0.6489	0.0471	-0.3698	0.0064	-0.3573	0.0777	-0.8029	-0.1023	0	0.3055
433	SF6	S87	SFS8	0	0.5095	-0.602	0.2254	-0.585	0.2301	-0.3071	0.1301	-0.3088	0.4241	-0.4732	0.1644	0	0.4723
434	SF6	S88	SFS8	0	0.3547	-0.2682	0.3486	-0.3659	0.323	-0.2099	0.0239	-0.3737	0.0841	-0.5313	0.1429	0	0.4782
435	SF6	S89	SFS8	0	0.2148	-0.56	0.3042	-0.588	0.273	-0.2589	0.0089	-0.4159	0.0431	-0.6392	0.0732	0	0.3433
436	SF6	S94	SFS9	0	0.4938	-0.3404	0.6879	-0.2983	0.5383	-0.4704	0.4808	-0.3072	0.1926	-0.6889	0.3541	0	0.5336
437	SF6	S95	SFS9	0	0.5317	-0.6183	0.2481	-0.6037	0.1399	-0.232	0.3107	-0.2925	0.4567	-0.4512	0.1733	0	0.508
438	SF6	SD0	SFSD	0	0.0217	-0.5823	-0.0083	-0.7358	-0.0686	-0.3839	-0.1956	-0.3917	-0.0155	-0.8354	-0.3268	0	0.223
439	SF6	S69	SFS6	0	0.2054	-0.5405	-0.0754	-0.5245	0.05	-0.2669	-0.0686	-0.3373	0.0362	-0.6286	0.006	0	0.137
440	SF6	SC3	SFSC	0	0.3298	-0.1847	0.3438	-0.1735	0.2132	-0.1915	0.0532	-0.3485	-0.0146	-0.4615	0.105	0	0.5
441	SF6	SA3	SFSA	0	0.5296	-0.1518	0.3888	-0.1179	0.4371	-0.3116	0.3176	-0.2418	0.1814	-0.5074	0.3059	0	0.555
442	SF6	SA4	SFSA	0	0.1861	-0.6293	-0.0754	-0.6295	-0.038	-0.3804	-0.0789	-0.5763	-0.1658	-0.6737	-0.0209	0	0.1663
443	SF6	S70	SFS7	0	0.435	-0.2593	0.2984	-0.2215	0.2311	-0.2167	-0.0178	-0.3025	0.0458	-0.4844	0.1119	0	0.4917
444	SF6	S53	SFS5	0.0019	0.5754	-0.3783	0.3685	-0.321	0.3577	-0.101	0.3004	-0.0438	0.5461	-0.2527	0.3024	0	0.5453
445	SF6	S74	SFS7	0	0.0716	-0.4508	0.1789	-0.5298	0.0892	-0.3647	-0.103	-0.336	0.0269	-0.6482	-0.2093	0	0.288
446	SF6	S46	SFS4	0	0.775	-0.2364	0.6103	-0.1614	0.6758	-0.2291	0.4838	-0.0926	0.399	-0.4473	0.694	0	0.755
447	SF6	S51	SFS5	0	0.3735	-0.4667	0.2445	-0.5326	0.2474	-0.3452	0.0815	-0.2927	0.4977	-0.5458	0.1183	0	0.413
448	SF6	S54	SFS5	0	0.4867	-0.4304	0.3025	-0.5727	0.3892	-0.3	0.1299	-0.3169	0.2345	-0.7198	0.2604	0	0.5071
449	SF6	S26	SFS2	0	0.5418	-0.4209	0.4689	-0.4773	0.4734	-0.1771	0.1709	-0.2682	0.2435	-0.5127	0.3753	0	0.5073
450	SF6	S25	SFS2	0	0.4186	-0.4212	0.3052	-0.472	0.3334	-0.3003	-0.0038	-0.292	0.1706	-0.5662	0.0788	0	0.4827
451	SF6	S27	SFS2	0	0.6771	-0.5255	0.3407	-0.511	0.4531	-0.2437	0.4727	-0.1974	0.3764	-0.5366	0.2147	0	0.5774
452	SF6	S28	SFS2	0	0.7379	-0.0746	0.5151	0.0418	0.6614	-0.1653	0.7787	-0.019	1.578	-0.2	0.4842	0	0.7154
453	SF6	S34	SFS3	0	0	-0.8463	-0.193	-0.8467	-0.238	-0.5644	-0.2666	-0.6059	-0.2636	-0.8047	-0.4514	0	0.0667
454	SF6	S33	SFS3	0	0.5408	-0.4341	0.4445	-0.4851	0.4508	-0.3773	0.4928	-0.3754	0.1953	-0.5789	0.213	0	0.4504
455	SF6	S03	SFS0	0	0.5529	-0.3421	0.4539	-0.306	0.4903	-0.1998	0.2094	-0.2359	0.2174	-0.4109	0.3037	0	0.5263
456	SF6	S01	SFS0	0	0.5871	0.1064	0.7343	-0.0335	0.5723	-0.2567	0.542	-0.3063	0.1824	-0.423	0.4305	0	0.6142
457	SF6	S00	SFS0	0	0.5814	-0.3138	0.54	-0.2666	0.4987	-0.2724	0.5067	-0.2467	0.2758	-0.425	0.2841	0	0.5489
458	SF6	S31	SFS3	0	0.628	-0.1205	0.4951	0.0317	0.6328	-0.0942	0.4987	-0.157	0.4678	-0.1946	0.461	0	0.6718
459	SF6	S32	SFS3	0	0.5254	-0.2417	0.4232	-0.1464	0.5332	-0.1648	0.206	-0.2235	0.2386	-0.3333	0.3372	0	0.5
460	SF6	S078	SFS0	0	0.5217	-0.4944	0.1259	-0.6364	0.1543	-0.2906	0.1722	-0.3006	0.4505	-0.5678	0.1481	0	0.4814
461	SF6	BE423	SFBE	0	0.146	-0.8142	-0.0862	-0.8283	-0.0674	-0.3687	-0.1366	-0.5251	-0.0456	-0.69	-0.2766	0	0
462	SF6	S09	SFS0	0	0.5539	-0.3465	0.448	-0.4093	0.4367	-0.2205	0.2211	-0.2486	0.2561	-0.5302	0.2176	0	0.5364
463	SF6	S033	SFS0	0	0.7368	-0.3017	0.4441	-0.1863	0.6208	-0.2355	0.5261	-0.2143	0.4037	-0.3518	0.6046	0	0.7454
464	SF6	SD6	SFSD	0	0.641	-0.1199	0.5014	-0.0705	0.5271	-0.1548	0.4252	-0.2166	0.2717	-0.3714	0.5892	0	0.6332
465	SF6	SD8	SFSD	0	0.2655	-0.4599	0.2391	-0.6481	0.2063	-0.272	0.0346	-0.4144	0.0853	-0.7329	0.0688	0	0.3428
466	SF6	S43	SFS4	0	0.5	-0.198	0.4082	-0.1825	0.4171	-0.3855	0.2527	-0.2799	0.1358	-0.5163	0.2366	0	0.5
467	SF6	S72	SFS7	0.0207	0.7353	-0.0734	0.5822	-0.0461	0.5505	-0.0971	0.7814	-0.1316	1.5977	-0.2955	0.6556	0	0.7105
468	SF6	SE0	SFSE	0	0.2462	-0.3744	0.4028	-0.5814	0.3068	-0.1829	0.047	-0.399	0.0738	-0.6442	0.1419	0	0.5
469	SF7	SF8	SFSF	0	0.5032	-0.2423	0.3041	-0.1508	0.3897	-0.338	0.0335	-0.3281	0.0641	-0.2955	0.2591	0	0.5448
470	SF7	SE1	SFSE	0	0.6541	-0.0752	0.5659	-0.0145	0.615	-0.108	0.524	-0.1404	0.3761	-0.0745	0.6118	0	0.63
471	SF7	SE2	SFSE	0	0.5107	-0.3323	0.3699	-0.3008	0.3991	-0.2442	0.1085	-0.1862	0.4788	-0.216	0.434	0	0.4451
472	SF7	SD1	SFSD	0	0.3338	-0.3481	0.4649	-0.6797	0.3938	-0.367	0.0645	-0.7682	0.0783	-0.5904	0.273	0	0.4386
473	SF7	S069	SFS0	0	0.6082	-0.1937	0.7439	-0.2932	0.6094	-0.1902	0.6542	-0.2242	0.347	-0.5531	0.4834	0	0.6212
474	SF7	S99	SFS9	0	0.5026	-0.1009	0.4463	-0.0624	0.4047	-0.1197	0.214	-0.1899	0.1871	-0.2	0.3149	0	0.5
475	SF7	S96	SFS9	0	0.6137	-0.3343	0.3786	-0.2713	0.4785	-0.3074	0.0696	-0.2571	0.2558	-0.3007	0.4563	0	0.4987
476	SF7	SA6	SFSA	0	0.615	-0.2433	0.424	-0.1217	0.602	-0.2135	0.2055	-0.2071	0.2863	-0.2162	0.4706	0	0.6575
477	SF7	SD4	SFSD	0	0.6605	-0.3107	0.7585	-0.5604	0.6669	-0.2567	0.4764	-0.7048	0.1981	-0.4851	0.5521	0	0.5956
478	SF7	SC2	SFSC	0	0.5332	-0.5648	0.3621	-0.5496	0.3649	-0.2571	0.376	-0.3955	0.3956	-0.4333	0.3112	0	0.5416
479	SF7	SC9	SFSC	0	0.3199	-0.3505	0.3963	-0.3005	0.396	-0.3756	0.0452	-0.3735	0.0448	-0.5359	0.148	0	0.2998
480	SF7	S87	SFS8	0	0.7071	-0.3018	0.419	-0.2747	0.5426	-0.1751	0.5602	-0.1946	0.5932	-0.16	0.5351	0	0.7071
481	SF7	S88	SFS8	0	0.4604	-0.1157	0.5026	-0.0944	0.551	-0.2284	0.3909	-0.2494	0.2514	-0.3964	0.4643	0	0.5178
482	SF7	S89	SFS8	0	0.3631	-0.1026	0.4442	-0.1087	0.3337	-0.2141	0.093	-0.2519	0.2054	-0.2731	0.4377	0	0.4312
483	SF7	S94	SFS9	0.1041	1	0.0176	1	0.1612	1	-0.1328	1	0.0479	0.4148	0.0306	1	0	1
484	SF7	S95	SFS9	0	0.6362	-0.3162	0.4289	-0.2788	0.4641	-0.0952	0.5462	0.0053	0.6411	-0.09	0.5321	0	0.6338
485	SF7	SD0	SFSD	0	0.2375	-0.2794	0.2291	-0.2557	0.11	-0.4114	-0.0723	-0.3854	-0.0921	-0.5813	-0.0763	0	0.2123
486	SF7	S69	SFS6	0	0.3002	-0.3805	0.3263	-0.3998	0.322	-0.3133	-0.0517	-0.3527	0.0353	-0.4086	0.1799	0	0.2363
487	SF7	SC3	SFSC	0	0.5294	-0.074	0.5767	-0.0401	0.5455	-0.1371	0.276	-0.2122	0.2517	-0.1875	0.5467	0	0.5239
488	SF7	SA3	SFSA	0	0.7285	-0.0402	0.643	0.0346	0.7166	-0.2484	0.6013	-0.0785	0.3691	-0.1875	0.6705	0	0.7211
489	SF7	SA4	SFSA	0	0.5	-0.2182	0.3913	-0.164	0.3334	-0.2168	0.0895	-0.2065	0.27	-0.2391	0.434	0	0.492
490	SF7	S70	SFS7	0	0.6756	-0.1814	0.6128	-0.1176	0.5859	-0.1981	0.1424	-0.1002	0.3285	-0.2021	0.5889	0	0.6017
491	SF7	S53	SFS5	0	0.5692	-0.319	0.4793	-0.2849	0.479	-0.1104	0.365	-0.172	0.4695	-0.1916	0.3994	0	0.5638
492	SF7	S74	SFS7	0	0.3629	-0.2291	0.4514	-0.1666	0.4549	-0.3108	0.0068	-0.336	0.0679	-0.3333	0.2946	0	0.2879
493	SF7	S46	SFS4	0	0.5535	-0.1041	0.4477	-0.0373	0.4907	-0.2001	0.2832	-0.2136	0.1408	-0.2502	0.3663	0	0.5408
494	SF7	S51	SFS5	0	0.1935	-0.4767	0.2421	-0.7531	0.1569	-0.5303	-0.1193	-0.8204	-0.0688	-0.6459	0.0569	0	0
495	SF7	S54	SFS5	0	0.1343	-0.4192	0.0591	-0.395	0.0223	-0.5394	-0.1376	-0.4177	-0.1633	-0.6386	-0.1875	0	0
496	SF7	S26	SFS2	0	0.5	-0.2973	0.3819	-0.3962	0.2126	-0.2717	0.1068	-0.357	-0.0154	-0.6098	0.1078	0	0.5
497	SF7	S25	SFS2	0	0.541	-0.2326	0.5471	-0.1794	0.471	-0.3377	0.8758	-0.3292	0.8458	-0.3372	0.3194	0	0.5015
498	SF7	S27	SFS2	0	0.5317	-0.3326	0.4218	-0.3394	0.473	-0.3174	0.3011	-0.396	0.2084	-0.3662	0.3559	0	0.5079
499	SF7	S28	SFS2	0	0.7378	0.288	0.6203	0.2636	0.7519	-0.0863	0.4331	-0.174	0.2673	-0.2171	0.5412	0	0.7171
500	SF7	S34	SFS3	0	0.5989	-0.2133	0.6335	-0.1489	0.5821	-0.2702	0.2952	-0.205	0.31	-0.269	0.5588	0	0.5816
501	SF7	S33	SFS3	0	0.5299	-0.1067	0.4463	-0.067	0.4026	-0.3052	0.4679	-0.221	0.2963	-0.2358	0.4607	0	0.5191
502	SF7	S03	SFS0	0	0.7203	-0.2898	0.5772	-0.2598	0.684	-0.1604	0.5334	-0.1083	0.3659	-0.2857	0.6517	0	0.7203
503	SF7	S01	SFS0	0	0.5839	0.3397	0.5927	0.1375	0.5818	-0.1505	0.3074	-0.1939	0.2632	-0.1128	0.5834	0	0.5574
504	SF7	S00	SFS0	0	0.3936	-0.2266	0.4658	-0.1928	0.4785	-0.3146	0.2661	-0.3519	0.1112	-0.4074	0.3367	0	0.4761
505	SF7	S31	SFS3	0	0.6913	-0.2195	0.6154	-0.1468	0.6739	-0.1963	0.3096	-0.1368	0.3017	-0.1923	0.6144	0	0.6756
506	SF7	S32	SFS3	0	0.5555	-0.0784	0.518	-0.0222	0.5252	-0.1768	0.1523	-0.1062	0.2964	-0.14	0.5508	0	0.5189
507	SF7	S078	SFS0	0	0.5622	-0.3714	0.3631	-0.3772	0.3766	-0.281	0.1788	-0.317	0.4791	-0.3477	0.3649	0	0.5601
508	SF7	BE423	SFBE	0	0.5122	-0.4562	0.4273	-0.4644	0.4313	-0.2024	0.2326	-0.1189	0.3342	-0.3053	0.4734	0	0.5
509	SF7	S09	SFS0	0	0.5	-0.1406	0.3979	-0.1161	0.3046	-0.3424	0.1042	-0.3458	-0.0075	-0.3066	0.2271	0	0.5
510	SF7	S033	SFS0	0.1435	0.8132	-0.0344	0.7251	0.1392	0.8018	-0.0352	0.7389	0.0851	0.4746	0.0928	0.7275	0	0.8367
511	SF7	SD6	SFSD	0	0.5858	-0.2261	0.4471	-0.1338	0.5317	-0.3003	0.098	-0.3223	0.0891	-0.2857	0.3429	0	0.5044
512	SF7	SD8	SFSD	0	0.1374	-0.3305	0.3463	-0.3339	0.1827	-0.3963	-0.0013	-0.319	0.149	-0.5736	0.2225	0	0.2042
513	SF7	S43	SFS4	0.0832	1	0.0207	1	0.2143	1	-0.0872	1	0.0504	0.4169	0.1121	1	0	1
514	SF7	S72	SFS7	0	0.5	-0.168	0.4438	-0.1251	0.4394	-0.3207	0.1367	-0.3391	0.073	-0.443	0.2218	0	0.5
515	SF7	SE0	SFSE	0	0.2077	-0.1502	0.3871	-0.1685	0.2473	-0.2644	0.0345	-0.2849	0.174	-0.4678	0.283	0	0.2065
516	SF8	SE1	SFSE	0	0.5468	-0.4997	0.3564	-0.4506	0.4249	-0.3766	0.246	-0.2744	0.3079	-0.3704	0.4319	0	0.5075
517	SF8	SE2	SFSE	0	0.5207	-0.7523	0.5545	-0.8936	0.4589	-0.4164	0.3274	-0.8901	0.0649	-0.5302	0.3025	0	0.4433
518	SF8	SD1	SFSD	0	0.5821	-0.3943	0.3022	-0.3991	0.3879	-0.2946	0.2485	-0.1255	0.649	-0.3093	0.4506	0	0.5657
519	SF8	S069	SFS0	0	0.5203	-0.5626	0.1234	-0.5584	0.3362	-0.3937	0.2021	-0.3377	0.5264	-0.6435	0.4316	0	0.5061
520	SF8	S99	SFS9	0	0.6268	-0.5108	0.2271	-0.5117	0.4378	-0.4298	0.2936	-0.3015	0.5593	-0.5317	0.5309	0	0.5993
521	SF8	S96	SFS9	0	0.6933	-0.3339	0.3748	-0.2449	0.5616	-0.281	0.3774	-0.2453	0.6456	-0.2267	0.6484	0	0.6932
522	SF8	SA6	SFSA	0	0.6813	-0.3427	0.5348	-0.3463	0.5783	-0.2565	0.4209	-0.2363	0.3408	-0.3247	0.5797	0	0.6228
523	SF8	SD4	SFSD	0	0.6667	-0.3088	0.4304	-0.2857	0.5525	-0.1912	0.3163	-0.0564	0.6976	-0.1712	0.5485	0	0.6667
524	SF8	SC2	SFSC	0	0.5242	-1.0041	0.2952	-1.1719	0.2336	-0.5438	0.2488	-0.8404	0.1687	-0.7015	-0.0109	0	0.4287
525	SF8	SC9	SFSC	0.2904	0.7867	0.2963	0.5799	0.2792	0.6771	0.167	0.5992	0.1218	0.5197	0.1055	0.7292	0.2041	0.7497
526	SF8	S87	SFS8	0	0.7353	-0.5506	0.5544	-0.7883	0.5389	-0.3772	0.3827	-0.854	0.0865	-0.4303	0.6085	0	0.6463
527	SF8	S88	SFS8	0	0.377	-0.4508	0.1822	-0.4574	0.291	-0.3912	-0.0494	-0.4653	0.1655	-0.5035	0.24	0	0.2907
528	SF8	S89	SFS8	0	0.539	-0.3049	0.4187	-0.309	0.464	-0.2655	0.2125	-0.3949	0.2678	-0.2994	0.4861	0	0.531
529	SF8	S94	SFS9	0	0.5524	-0.1456	0.3968	-0.0311	0.4366	-0.3089	0.1452	-0.3064	0.0909	-0.2058	0.3138	0	0.5883
530	SF8	S95	SFS9	0	0.1034	-0.9498	-0.2655	-1.1133	-0.1497	-0.539	-0.2206	-0.9476	-0.1433	-0.6511	-0.0773	0	0
531	SF8	SD0	SFSD	0	0.7333	-0.2778	0.5101	-0.1528	0.634	-0.229	0.4121	-0.1057	0.4227	-0.2116	0.6575	0	0.7071
532	SF8	S69	SFS6	0	0.7891	-0.3307	0.7819	-0.3215	0.7841	-0.1973	0.6659	-0.0166	0.4905	-0.2587	0.7313	0	0.7894
533	SF8	SC3	SFSC	0	0.544	-0.3449	0.2528	-0.2553	0.4316	-0.323	0.1138	-0.256	0.2873	-0.2945	0.4401	0	0.5814
534	SF8	SA3	SFSA	0	0.5667	-0.1503	0.3997	-0.0375	0.4371	-0.2552	0.1466	-0.3076	0.0908	-0.1783	0.3179	0	0.596
535	SF8	SA4	SFSA	0	0.7143	-0.4495	0.4179	-0.4459	0.5169	-0.2882	0.3285	-0.2661	0.6561	-0.3473	0.6522	0	0.7077
536	SF8	S70	SFS7	0	0.4433	-0.429	0.2046	-0.4462	0.2724	-0.337	-0.0491	-0.3728	0.0196	-0.4346	0.1624	0	0.3474
537	SF8	S53	SFS5	0	0.3759	-0.7961	0.018	-0.987	0.0973	-0.4382	0.0616	-0.8195	0.1266	-0.6247	0.0211	0	0.2041
538	SF8	S74	SFS7	0	0.7953	-0.178	0.6082	-0.03	0.7071	-0.1915	0.4723	-0.026	0.4432	-0.0528	0.7508	0	0.7747
539	SF8	S46	SFS4	0	0.6456	-0.5344	0.699	-0.5325	0.6521	-0.4898	0.5726	-0.4153	0.1982	-0.5213	0.479	0	0.5726
540	SF8	S51	SFS5	0.0759	0.7707	-0.0488	0.5576	-0.1561	0.6232	-0.0967	0.601	-0.1798	0.7073	-0.0918	0.726	0.0254	0.7527
541	SF8	S54	SFS5	0	0.7012	-0.3603	0.5075	-0.3453	0.5999	-0.2929	0.3754	-0.3042	0.3984	-0.4005	0.6492	0	0.6681
542	SF8	S26	SFS2	0	0.3445	-0.8737	0.1209	-0.8336	0.0678	-0.4814	0.0915	-0.4319	0.2545	-0.7729	0.1008	0	0.2402
543	SF8	S25	SFS2	0.2	0.8999	-0.2554	0.83	-0.1793	0.8983	-0.1542	0.7725	-0.2003	0.4894	-0.14	0.8657	0.1027	0.8762
544	SF8	S27	SFS2	0	0.7462	-0.2684	0.526	-0.2229	0.7201	-0.1775	0.6569	-0.327	0.3811	-0.1781	0.6707	0	0.7003
545	SF8	S28	SFS2	0	0.6673	-0.1226	0.5896	-0.0155	0.5854	-0.1811	0.3576	-0.1998	0.2044	-0.2478	0.5176	0	0.6364
546	SF8	S34	SFS3	0.1379	0.8116	0.3306	0.5843	0.2981	0.6801	-0.0269	0.5228	-0.1237	0.7152	0.1618	0.766	0.0206	0.7982
547	SF8	S33	SFS3	0	0.7882	-0.251	0.8011	-0.2419	0.7704	-0.2967	0.6789	-0.3498	0.3863	-0.2355	0.7734	0	0.757
548	SF8	S03	SFS0	0	0.2027	-0.6957	0.2226	-0.6618	0.1523	-0.5106	-0.081	-0.5429	-0.0969	-0.6021	0.0384	0	0.0023
549	SF8	S01	SFS0	0	0.5743	-0.2191	0.3864	-0.1006	0.4928	-0.3176	0.2035	-0.2163	0.3021	-0.192	0.4722	0	0.5838
550	SF8	S00	SFS0	0	0.6855	-0.259	0.4796	-0.1233	0.6153	-0.1842	0.3326	-0.0849	0.3983	-0.1081	0.5573	0	0.7338
551	SF8	S31	SFS3	0	0.6667	-0.1038	0.5819	-0.2096	0.6068	-0.2303	0.6233	-0.4299	0.3345	-0.2583	0.6024	0	0.6525
552	SF8	S32	SFS3	0	0.625	-0.499	0.6277	-0.5724	0.5886	-0.3577	0.5324	-0.4948	0.1551	-0.5152	0.5632	0	0.5739
553	SF8	S078	SFS0	0	0.7044	-0.5205	0.6402	-0.781	0.6116	-0.3737	0.5092	-0.8486	0.177	-0.5539	0.6178	0	0.6196
554	SF8	BE423	SFBE	0	0.641	-0.3877	0.4794	-0.4839	0.4599	-0.3313	0.3449	-0.3409	0.5315	-0.3735	0.5684	0	0.6311
555	SF8	S09	SFS0	0	0.8673	-0.3244	0.6741	-0.2777	0.7538	-0.2526	0.5756	-0.249	0.4702	-0.2527	0.7801	0	0.8271
556	SF8	S033	SFS0	0	0.4482	-0.6054	0.3149	-0.674	0.2845	-0.4726	0.0054	-0.5469	-0.086	-0.5117	0.3073	0	0.3043
557	SF8	SD6	SFSD	0	0.7866	-0.2528	0.6591	-0.2471	0.687	-0.2721	0.4468	-0.0857	0.4083	-0.2601	0.7305	0	0.7288
558	SF8	SD8	SFSD	0	0.5018	-0.3738	0.3611	-0.3772	0.3765	-0.2844	0.167	-0.4112	0.2605	-0.4305	0.3712	0	0.5
559	SF8	S43	SFS4	0.0448	0.7346	0.2809	0.6201	0.2103	0.6071	-0.0725	0.498	-0.2486	0.1822	-0.0079	0.6136	0	0.6632
560	SF8	S72	SFS7	0.105	0.8402	-0.0446	0.8359	-0.0866	0.8338	-0.1044	0.6845	-0.0083	0.5388	-0.2427	0.7495	0	0.8165
561	SF8	SE0	SFSE	0	0.5614	-0.2143	0.4113	-0.3002	0.4281	-0.2224	0.307	-0.4033	0.2868	-0.3782	0.4267	0	0.5264
562	SE1	SE2	SESE	0	0.5	-0.5553	0.3807	-0.7926	0.3409	-0.3069	0.5392	-0.7135	0.3575	-0.4624	0.3541	0	0.4333
563	SE1	SD1	SESD	0.1313	0.8558	-0.2624	0.8269	-0.4771	0.7981	-0.1292	0.8046	-0.4979	0.6616	-0.3273	0.8173	0	0.8269
564	SE1	S069	SES0	0	0.535	-0.1817	0.3462	-0.1615	0.3215	-0.163	0.2438	-0.2871	0.2703	-0.3412	0.3025	0	0.5586
565	SE1	S99	SES9	0.0138	0.6844	-0.1045	0.5104	-0.0104	0.5698	-0.0764	0.5468	-0.2323	0.36	-0.0755	0.5122	0	0.6431
566	SE1	S96	SES9	0	0.5876	-0.3251	0.3533	-0.271	0.364	-0.1986	0.089	-0.1406	0.4233	-0.1824	0.538	0	0.5388
567	SE1	SA6	SESA	0	0.6568	-0.2849	0.5074	-0.1602	0.6423	-0.1738	0.2782	-0.1009	0.4601	-0.1434	0.6245	0	0.6296
568	SE1	SD4	SESD	0	0.6886	-0.4254	0.5574	-0.6163	0.6067	-0.1923	0.4213	-0.6177	0.4383	-0.3863	0.6229	0	0.6644
569	SE1	SC2	SESC	0	0.0133	-1.0388	-0.3288	-1.1853	-0.2428	-0.5119	-0.1452	-0.9577	-0.2001	-0.7338	-0.1382	0	0
570	SE1	SC9	SESC	0	0.5	-0.4131	0.4521	-0.4629	0.4449	-0.258	0.2186	-0.2885	0.3046	-0.4718	0.4062	0	0.5
571	SE1	S87	SES8	0	0.6737	-0.8014	0.2852	-0.9878	0.3703	-0.4741	0.4704	-0.7807	0.4782	-0.6125	0.5559	0	0.6463
572	SE1	S88	SES8	0	0.5636	-0.2896	0.395	-0.2843	0.4178	-0.248	0.2844	-0.1924	0.4034	-0.3659	0.4989	0	0.463
573	SE1	S89	SES8	0	0.6007	-0.4966	0.1698	-0.5259	0.1863	-0.2521	-0.0211	-0.2549	0.3385	-0.392	0.4474	0	0.5294
574	SE1	S94	SES9	0	0.6401	-0.2033	0.5231	-0.1382	0.5627	-0.3052	0.4597	-0.1832	0.3541	-0.2613	0.5538	0	0.5892
575	SE1	S95	SES9	0.0747	0.7755	-0.3051	0.6134	-0.565	0.5718	-0.0297	0.7552	-0.4261	0.8126	-0.2755	0.7346	0	0.7706
576	SE1	SD0	SESD	0	0.5216	-0.3674	0.3638	-0.4208	0.4349	-0.3523	0.378	-0.2835	0.3702	-0.5388	0.4408	0	0.5159
577	SE1	S69	SES6	0	0.5149	-0.4407	0.4292	-0.4121	0.435	-0.2048	0.2012	-0.2599	0.31	-0.2632	0.48	0	0.5
578	SE1	SC3	SESC	0	0.6144	-0.1977	0.4725	-0.1488	0.4628	-0.192	0.3242	-0.1229	0.4559	-0.1773	0.6238	0	0.6017
579	SE1	SA3	SESA	0	0.2788	-0.3495	0.2673	-0.3353	0.1455	-0.4831	-0.1131	-0.3191	0.1465	-0.4274	0.2617	0	0.1367
580	SE1	SA4	SESA	0	0.6358	-0.1946	0.4745	-0.111	0.5396	-0.1362	0.25	-0.0323	0.5154	-0.0162	0.6611	0	0.6231
581	SE1	S70	SES7	0	0.5935	-0.2552	0.5148	-0.2268	0.5838	-0.1871	0.3787	-0.2192	0.3535	-0.2025	0.573	0	0.5385
582	SE1	S53	SES5	0	0.5641	-0.3632	0.3795	-0.6261	0.3595	-0.1872	0.511	-0.643	0.4013	-0.4344	0.396	0	0.5191
583	SE1	S74	SES7	0	0.5059	-0.443	0.4275	-0.4643	0.4429	-0.3112	0.1429	-0.2846	0.2919	-0.425	0.4639	0	0.4611
584	SE1	S46	SES4	0	0.5	-0.1767	0.4118	-0.2028	0.3317	-0.3013	0.231	-0.3468	0.0598	-0.3267	0.3133	0	0.5
585	SE1	S51	SES5	0	0.4322	-0.6437	0.4038	-0.8838	0.28	-0.4099	0.2342	-0.7243	0.259	-0.5951	0.361	0	0.4125
586	SE1	S54	SES5	0	0.0016	-0.5894	0.0052	-0.6256	-0.0246	-0.3938	-0.1477	-0.384	0.1146	-0.6634	0.0639	0	0
587	SE1	S26	SES2	0.0228	0.6045	-0.2365	0.445	-0.1944	0.4784	-0.1623	0.6201	-0.1839	0.5715	-0.3137	0.5265	0	0.5954
588	SE1	S25	SES2	0	0.5468	-0.3219	0.4256	-0.3845	0.4135	-0.2564	0.3536	-0.2547	0.3511	-0.371	0.4818	0	0.5517
589	SE1	S27	SES2	0	0	-0.7708	-0.1144	-0.7853	-0.1264	-0.4826	-0.1031	-0.582	-0.1837	-0.5985	-0.1162	0	0
590	SE1	S28	SES2	0	0.3304	-0.3484	0.3881	-0.324	0.3962	-0.3417	0.0363	-0.3788	0.0279	-0.4778	0.1192	0	0.2998
591	SE1	S34	SES3	0	0.7209	-0.1951	0.4703	-0.109	0.5269	-0.1414	0.5961	0.0437	0.5696	-0.045	0.6378	0	0.6323
592	SE1	S33	SES3	0	0.5864	-0.4879	0.1848	-0.5199	0.2136	-0.3987	-0.0181	-0.2559	0.3492	-0.4598	0.4466	0	0.544
593	SE1	S03	SES0	0	0.4686	-0.4495	0.3154	-0.4518	0.3467	-0.2772	0.2646	-0.2861	0.2447	-0.3891	0.4161	0	0.3991
594	SE1	S01	SES0	0	0.5937	-0.3272	0.3359	-0.3044	0.2676	-0.3964	0.015	-0.2198	0.3601	-0.3714	0.4974	0	0.5478
595	SE1	S00	SES0	0	0.6682	-0.214	0.6295	-0.192	0.518	-0.2695	0.5448	-0.2662	0.5813	-0.3491	0.7131	0	0.7027
596	SE1	S31	SES3	0	0.2919	-0.3444	0.2641	-0.3209	0.2731	-0.3315	-0.0411	-0.3087	0.1652	-0.3215	0.3322	0	0.1867
597	SE1	S32	SES3	0	0.51	-0.1302	0.4521	-0.1582	0.4415	-0.1996	0.2033	-0.2431	0.2531	-0.1587	0.4978	0	0.5
598	SE1	S078	SES0	0	0.1875	-1.0163	0.1159	-1.139	0.0796	-0.4737	-0.0528	-0.8832	0.0783	-0.7186	0.0719	0	0.0764
599	SE1	BE423	SEBE	0	0.572	-0.4543	0.3276	-0.3819	0.379	-0.1889	0.561	-0.1917	0.6051	-0.2341	0.4871	0	0.5538
600	SE1	S09	SES0	0	0.4778	-0.4795	0.3443	-0.5106	0.3621	-0.3824	0.3018	-0.3224	0.2895	-0.4738	0.4201	0	0.3942
601	SE1	S033	SES0	0	0.6819	-0.2165	0.39	-0.0731	0.5755	-0.1294	0.4227	-0.1394	0.3872	-0.0151	0.5399	0	0.6736
602	SE1	SD6	SESD	0	0.6685	-0.2567	0.5146	-0.1516	0.6257	-0.1955	0.2946	-0.2079	0.3443	-0.1474	0.5829	0	0.6314
603	SE1	SD8	SESD	0	0.4639	-0.5021	0.3188	-0.5271	0.2378	-0.2104	0.0456	-0.2636	0.3433	-0.4497	0.4054	0	0.3793
604	SE1	S43	SES4	0	0.693	-0.076	0.5617	0.0191	0.6714	-0.2016	0.5568	-0.1312	0.3992	-0.0644	0.6254	0	0.6579
605	SE1	S72	SES7	0	0.4094	-0.377	0.2702	-0.3283	0.3969	-0.2757	0.0335	-0.3037	0.2607	-0.4234	0.3756	0	0.3533
606	SE1	SE0	SESE	0	0.4498	-0.5115	0.3261	-0.5291	0.2361	-0.2527	0.1258	-0.2582	0.3566	-0.5046	0.4144	0	0.4315
607	SE2	SD1	SESD	0	0	-0.8716	-0.0353	-1.3124	-0.1274	-0.4772	-0.1247	-1.1339	-0.1366	-0.7445	-0.113	0	0
608	SE2	S069	SES0	0	0.2122	-0.8394	-0.1946	-0.8353	-0.2386	-0.353	-0.0692	-0.5449	0.2094	-0.6927	-0.1444	0	0.1105
609	SE2	S99	SES9	0	0.5878	-0.5439	0.6563	-0.5629	0.4314	-0.3404	0.8607	-0.4377	1.3789	-0.4656	0.6115	0	0.6096
610	SE2	S96	SES9	0	0.4335	-0.7375	0.1175	-0.9377	0.2073	-0.3344	-0.0571	-0.8551	0.1194	-0.5311	0.223	0	0.3305
611	SE2	SA6	SESA	0	0.362	-0.642	0.0325	-0.8275	0.1777	-0.2935	-0.0406	-0.7787	0.1347	-0.515	0.1833	0	0.3401
612	SE2	SD4	SESD	0	0	-0.9004	-0.0362	-1.3392	-0.1289	-0.4496	-0.0936	-1.1313	-0.1377	-0.7307	-0.1176	0	0
613	SE2	SC2	SESC	0	0.5671	-0.5196	0.2518	-0.4492	0.2786	-0.1239	0.3668	-0.2555	1.5791	-0.2512	0.4698	0	0.5201
614	SE2	SC9	SESC	0	0.5027	-0.4396	0.3229	-0.7234	0.2834	-0.2739	0.607	-0.744	0.8399	-0.6157	0.2751	0	0.4503
615	SE2	S87	SES8	0.1859	0.7513	-0.2462	0.4766	-0.1133	0.6083	-0.1038	0.5464	-0.0404	1.6953	0.0308	0.705	0	0.7365
616	SE2	S88	SES8	0	0.6001	-0.569	0.2818	-0.7518	0.4112	-0.2852	-0.003	-0.737	0.2345	-0.5369	0.2785	0	0.4956
617	SE2	S89	SES8	0	0.6213	-0.4484	0.4356	-0.6775	0.4136	-0.1576	0.1768	-0.658	0.3102	-0.4064	0.4406	0	0.4751
618	SE2	S94	SES9	0	0.5273	-0.33	0.3893	-0.3001	0.4029	-0.3024	0.1855	-0.1869	0.4954	-0.2291	0.4419	0	0.4469
619	SE2	S95	SES9	0.0313	0.7391	-0.3244	0.3482	-0.2741	0.3654	-0.1228	0.5958	-0.0728	1.7325	-0.0918	0.655	0	0.6682
620	SE2	SD0	SESD	0	0.3631	-0.5442	0.1461	-0.8117	0.1909	-0.3905	0.618	-0.7838	0.7892	-0.6712	0.1851	0	0.343
621	SE2	S69	SES6	0	0.3322	-0.718	0.1971	-0.9461	0.1672	-0.2605	0.1112	-0.8305	0.0061	-0.6046	0.1886	0	0.2959
622	SE2	SC3	SESC	0	0.4653	-0.542	0.2566	-0.7583	0.2968	-0.3184	-0.0329	-0.7458	0.1651	-0.4983	0.3098	0	0.3651
623	SE2	SA3	SESA	0	0.557	-0.3308	0.4012	-0.3017	0.4095	-0.2715	0.1908	-0.1645	0.492	-0.2073	0.4206	0	0.4715
624	SE2	SA4	SESA	0	0.2934	-0.7157	0.2676	-0.9421	0.1461	-0.2502	-0.0119	-0.8467	0.1358	-0.5339	0.2627	0	0.2665
625	SE2	S70	SES7	0	0.4128	-0.3498	0.2405	-0.3378	0.142	-0.1808	0.0435	-0.2083	0.47	-0.2274	0.3228	0	0.2762
626	SE2	S53	SES5	0.0423	0.7121	-0.3305	0.3914	-0.2699	0.4857	-0.1432	0.617	-0.2009	1.6408	-0.1287	0.6367	0	0.6378
627	SE2	S74	SES7	0	0.2568	-0.6164	0.0603	-0.8531	0.061	-0.4178	-0.0988	-0.8611	-0.0947	-0.5833	0.0178	0	0.144
628	SE2	S46	SES4	0	0.5425	-0.358	0.3043	-0.3123	0.3842	-0.2304	0.1618	-0.2566	0.4437	-0.2296	0.2982	0	0.4623
629	SE2	S51	SES5	0	0.4608	-0.7433	0.3058	-1.1093	0.3072	-0.3413	0.038	-1.0546	0.0992	-0.5944	0.2083	0	0.3858
630	SE2	S54	SES5	0	0.4375	-0.5868	0.326	-0.7972	0.3191	-0.3136	0.0922	-0.8017	0.0978	-0.5789	0.1364	0	0.3693
631	SE2	S26	SES2	0.0871	0.675	-0.1958	0.4554	-0.5368	0.5407	0.1151	0.8812	-0.456	1.2881	-0.4921	0.5107	0	0.6362
632	SE2	S25	SES2	0	0.597	-0.5022	0.3961	-0.6775	0.4941	-0.2927	0.2241	-0.7522	0.1784	-0.4301	0.3857	0	0.5349
633	SE2	S27	SES2	0	0.6139	-0.3078	0.3617	-0.2362	0.4508	-0.0833	0.4985	-0.1753	0.5807	-0.11	0.4217	0	0.5852
634	SE2	S28	SES2	0	0.5	-0.3407	0.3889	-0.3176	0.3932	-0.2094	0.1144	-0.3149	0.3448	-0.323	0.1532	0	0.5
635	SE2	S34	SES3	0	0.2552	-0.7115	0.2602	-0.9484	0.1389	-0.405	-0.0228	-0.8476	0.1237	-0.5806	0.2326	0	0.2311
636	SE2	S33	SES3	0	0.723	-0.456	0.7279	-0.5939	0.675	-0.2492	0.4705	-0.6334	0.3926	-0.3359	0.6194	0	0.6746
637	SE2	S03	SES0	0.0807	0.7868	-0.3298	0.5172	-0.2618	0.6719	-0.1431	0.9176	0.0218	1.2636	-0.1018	0.6449	0	0.7746
638	SE2	S01	SES0	0	0.4334	-0.5374	0.2634	-0.7591	0.2903	-0.4417	-0.0621	-0.7402	0.1678	-0.5248	0.2934	0	0.3569
639	SE2	S00	SES0	0	0.2818	-0.5899	0.1958	-0.8499	0.1973	-0.3591	-0.0911	-0.8545	-0.0798	-0.5802	0.0339	0	0.2
640	SE2	S31	SES3	0.1126	0.7717	-0.2141	0.6397	-0.1151	0.7404	-0.0616	0.5496	-0.0395	0.6009	0.0265	0.6802	0	0.7454
641	SE2	S32	SES3	0	0.5879	-0.3325	0.4022	-0.2814	0.5019	-0.138	0.1905	-0.1181	0.5709	-0.114	0.5149	0	0.5539
642	SE2	S078	SES0	0.1266	0.7268	-0.3078	0.4058	-0.1814	0.5255	-0.1226	0.4567	-0.1006	1.6663	-0.0863	0.6499	0	0.6985
643	SE2	BE423	SEBE	0	0.3463	-0.8474	0.1329	-0.8147	0.0564	-0.2263	0.0538	-0.3844	0.4445	-0.4002	0.2511	0	0.2935
644	SE2	S09	SES0	0	0.5026	-0.5853	0.1775	-0.7806	0.2962	-0.3209	-0.0184	-0.7934	0.0781	-0.4805	0.1752	0	0.3552
645	SE2	S033	SES0	0	0.6682	-0.3491	0.2793	-0.256	0.4445	-0.1364	0.2474	-0.0953	0.5582	-0.0689	0.4623	0	0.6682
646	SE2	SD6	SESD	0	0.4004	-0.605	0.0487	-0.8267	0.165	-0.4797	-0.0647	-0.8446	-0.0678	-0.5505	0.0984	0	0.3333
647	SE2	SD8	SESD	0	0.4202	-0.528	0.3738	-0.7635	0.332	-0.1823	0.0312	-0.7203	0.2391	-0.519	0.3025	0	0.3718
648	SE2	S43	SES4	0.0526	0.6826	-0.251	0.5347	-0.1905	0.5789	-0.211	0.3542	-0.1266	0.526	-0.0787	0.5481	0	0.578
649	SE2	S72	SES7	0	0.4972	-0.6343	0.589	-0.8617	0.3812	-0.302	0.2484	-0.8386	0.0485	-0.6412	0.2108	0	0.349
650	SE2	SE0	SESE	0	0.4577	-0.5331	0.3812	-0.7724	0.3415	-0.1864	0.1112	-0.7004	0.2716	-0.5307	0.3153	0	0.3904
651	SD1	S069	SDS0	0	0.5426	-0.1885	0.3441	-0.1776	0.2199	-0.145	0.224	-0.1708	0.5852	-0.2955	0.2282	0	0.5373
652	SD1	S99	SDS9	0.0327	0.6429	-0.1062	0.5142	-0.0424	0.5062	-0.0706	0.5523	-0.1089	0.657	-0.0496	0.4876	0	0.6093
653	SD1	S96	SDS9	0	0.557	-0.3359	0.4287	-0.5613	0.4444	-0.2325	0.2245	-0.625	0.3572	-0.3869	0.512	0	0.5721
654	SD1	SA6	SDSA	0	0.6133	-0.4529	0.3211	-0.5967	0.5338	-0.2433	0.15	-0.6565	0.2963	-0.4484	0.4618	0	0.5844
655	SD1	SD4	SDSD	0.1366	0.9039	-0.0179	0.7738	0.1406	0.8494	-0.0258	0.8438	0.1066	1.9606	0.1915	0.9022	0	0.9056
656	SD1	SC2	SDSC	0	0.3198	-0.9205	-0.1091	-1.1255	-0.0935	-0.4524	-0.0291	-0.8413	0.3289	-0.6522	-0.0018	0	0.2577
657	SD1	SC9	SDSC	0	0.572	-0.4046	0.4582	-0.4511	0.4496	-0.2462	0.2289	-0.1575	0.6549	-0.436	0.4597	0	0.5545
658	SD1	S87	SDS8	0	0	-1.2788	-0.2684	-1.556	-0.2163	-0.6425	-0.2707	-1.2139	-0.2181	-0.8029	-0.223	0	0
659	SD1	S88	SDS8	0	0.477	-0.3625	0.5489	-0.667	0.5162	-0.2762	0.336	-0.7034	0.2933	-0.6196	0.4685	0	0.5242
660	SD1	S89	SDS8	0	0.3093	-0.5675	0.3763	-0.8789	0.2472	-0.3285	0.0098	-0.7611	0.1947	-0.6197	0.3748	0	0.3762
661	SD1	S94	SDS9	0	0.3257	-0.3549	0.4651	-0.6357	0.3928	-0.5068	0.0432	-0.7582	0.0632	-0.6121	0.2645	0	0.5
662	SD1	S95	SDS9	0	0.4225	-0.8174	0.2297	-1.2293	0.125	-0.2895	0.4121	-0.9874	0.2876	-0.6244	0.1955	0	0.3725
663	SD1	SD0	SDSD	0	0.5246	-0.4919	0.3921	-0.5338	0.3787	-0.3297	0.3823	-0.2117	0.6486	-0.548	0.4235	0	0.5537
664	SD1	S69	SDS6	0	0.5728	-0.3514	0.4008	-0.3505	0.4402	-0.1799	0.1785	-0.1012	0.6634	-0.2	0.5323	0	0.5591
665	SD1	SC3	SDSC	0	0.411	-0.3425	0.4302	-0.6772	0.2967	-0.3505	0.0469	-0.7053	0.2265	-0.5525	0.4154	0	0.5
666	SD1	SA3	SDSA	0	0.4444	-0.3477	0.5521	-0.6847	0.4325	-0.4655	0.1294	-0.7989	0.0222	-0.6071	0.283	0	0.5
667	SD1	SA4	SDSA	0	0.4275	-0.521	0.3531	-0.7373	0.294	-0.279	0.0526	-0.7043	0.269	-0.4878	0.4276	0	0.441
668	SD1	S70	SDS7	0	0.661	-0.2982	0.6396	-0.56	0.6551	-0.2078	0.447	-0.7071	0.2512	-0.4615	0.5556	0	0.6327
669	SD1	S53	SDS5	0	0.4364	-0.7373	0.2162	-0.9376	0.13	-0.3184	0.1385	-0.686	0.5072	-0.5852	0.2372	0	0.354
670	SD1	S74	SDS7	0.0317	0.7642	0.0043	0.7223	-0.1677	0.7396	-0.076	0.5051	0.0077	0.7389	-0.1311	0.743	0	0.7695
671	SD1	S46	SDS4	0	0.6197	-0.1385	0.3924	-0.0888	0.403	-0.1793	0.2848	-0.1917	0.5269	-0.1622	0.3825	0	0.5914
672	SD1	S51	SDS5	0	0.8286	-0.0162	0.6928	-0.1875	0.6778	-0.1248	0.6495	-0.0699	1.9318	-0.1525	0.82	0	0.8291
673	SD1	S54	SDS5	0	0.5119	-0.3867	0.3693	-0.4518	0.3276	-0.2532	0.2641	-0.1794	0.6296	-0.4459	0.3854	0	0.5353
674	SD1	S26	SDS2	0	0.5394	-0.5236	0.1228	-0.5197	0.2362	-0.2955	0.3239	-0.2418	0.669	-0.5153	0.3795	0	0.5052
675	SD1	S25	SDS2	0	0.4348	-0.4019	0.2722	-0.4725	0.1925	-0.2765	0.1212	-0.192	0.5965	-0.4074	0.3596	0	0.4796
676	SD1	S27	SDS2	0	0.6041	-0.6038	0.3079	-0.6597	0.3737	-0.285	0.5118	-0.4034	0.5258	-0.4419	0.2977	0	0.5201
677	SD1	S28	SDS2	0	0.6593	-0.1357	0.6288	-0.1034	0.6258	-0.1236	0.4052	-0.1852	0.5755	-0.2282	0.4184	0	0.617
678	SD1	S34	SDS3	0	0.4583	-0.4499	0.3265	-0.7063	0.2649	-0.3217	0.2797	-0.646	0.358	-0.5109	0.3918	0	0.5
679	SD1	S33	SDS3	0	0.7639	-0.5753	0.5765	-0.8223	0.5479	-0.4103	0.6224	-0.7001	0.3473	-0.5868	0.5362	0	0.6401
680	SD1	S03	SDS0	0	0.3858	-0.5815	0.3203	-0.8617	0.2656	-0.4221	0.2403	-0.7828	0.0604	-0.6635	0.2578	0	0.3122
681	SD1	S01	SDS0	0	0.5549	-0.3001	0.602	-0.5957	0.5099	-0.4142	0.2119	-0.6852	0.2656	-0.5336	0.5347	0	0.5522
682	SD1	S00	SDS0	0.0108	0.7021	-0.2699	0.6027	-0.2575	0.5147	-0.1944	0.6561	-0.1199	0.6954	-0.2128	0.5718	0	0.6086
683	SD1	S31	SDS3	0	0	-0.6267	0.051	-0.882	0.0697	-0.5441	-0.1348	-0.8544	-0.1137	-0.6575	-0.0179	0	0
684	SD1	S32	SDS3	0	0.1553	-0.3698	0.38	-0.6963	0.2815	-0.355	0.0097	-0.7975	-0.0259	-0.5455	0.2297	0	0.2583
685	SD1	S078	SDS0	0	0.1666	-1.1314	0.2863	-1.4682	0.1385	-0.5823	-0.0171	-1.173	-0.138	-0.8437	-0.0429	0	0.2514
686	SD1	BE423	SDBE	0	0.6134	-0.5496	0.4892	-0.7311	0.5014	-0.2011	0.619	-0.6503	0.4905	-0.4541	0.458	0	0.5744
687	SD1	S09	SDS0	0	0.5925	-0.1134	0.4593	-0.2997	0.4936	-0.1544	0.451	-0.0942	0.6854	-0.2469	0.5598	0	0.6
688	SD1	S033	SDS0	0	0.5221	-0.4721	0.2376	-0.6522	0.3327	-0.3015	0.0441	-0.7551	0.0843	-0.4415	0.2762	0	0.4197
689	SD1	SD6	SDSD	0.1091	0.8284	-0.0424	0.7666	0.1232	0.8109	-0.0256	0.6781	0.0966	0.753	0.1834	0.7585	0	0.8172
690	SD1	SD8	SDSD	0	0.2031	-0.7447	0.3473	-0.9848	0.2036	-0.3529	0.0275	-0.7856	0.1667	-0.7568	0.2457	0	0.3338
691	SD1	S43	SDS4	0	0.265	-0.4454	0.3635	-0.7023	0.3971	-0.5199	-0.0408	-0.7907	0.0515	-0.6021	0.2393	0	0.265
692	SD1	S72	SDS7	0	0.5329	-0.2402	0.4226	-0.1732	0.4591	-0.1964	0.1885	-0.1135	0.6533	-0.2578	0.4737	0	0.5518
693	SD1	SE0	SDSE	0	0.3664	-0.6727	0.3304	-0.9505	0.2803	-0.2919	0.0067	-0.7656	0.1857	-0.7405	0.2613	0	0.3644
694	S069	S99	S0S9	0.3373	0.8831	-0.0247	0.8839	0.0639	0.8689	0.0021	0.7438	0.0866	0.8183	-0.0407	0.8579	0	0.8818
695	S069	S96	S0S9	0	0.587	-0.3693	0.3986	-0.4235	0.4276	-0.1626	0.3502	-0.3411	0.5583	-0.5405	0.5289	0	0.5907
696	S069	SA6	S0SA	0	0.3203	-0.5897	0.2297	-0.6984	0.1852	-0.2953	0.0818	-0.4275	0.0214	-0.5891	0.0741	0	0.3012
697	S069	SD4	S0SD	0	0.5	-0.369	0.296	-0.3505	0.1683	-0.2118	0.1761	-0.2346	0.5621	-0.4115	0.1857	0	0.5
698	S069	SC2	S0SC	0.0557	0.7022	-0.7065	0.2647	-0.6789	0.3842	-0.1883	0.6277	-0.2605	0.6927	-0.4412	0.3645	0	0.654
699	S069	SC9	S0SC	0	0.5	-0.4826	0.347	-0.4806	0.3177	-0.1997	0.2652	-0.2561	0.4065	-0.4404	0.1419	0	0.4625
700	S069	S87	S0S8	0	0.5082	-0.7128	0.0057	-0.7405	0.1645	-0.3666	0.1408	-0.4807	0.349	-0.5188	0.1393	0	0.4877
701	S069	S88	S0S8	0	0.4595	-0.5934	0.3104	-0.6689	0.2934	-0.2935	0.3143	-0.5058	0.2816	-0.6765	0.1934	0	0.4557
702	S069	S89	S0S8	0	0	-0.8468	-0.1889	-0.8359	-0.2356	-0.4488	-0.1307	-0.6045	-0.2653	-0.7766	-0.4052	0	0
703	S069	S94	S0S9	0	0.5378	-0.3371	0.5308	-0.3665	0.5054	-0.4001	0.5007	-0.2415	0.2273	-0.576	0.279	0	0.5085
704	S069	S95	S0S9	0	0.5595	-0.6325	0.2543	-0.6536	0.1896	-0.2221	0.2198	-0.3877	0.4607	-0.4559	0.2411	0	0.5279
705	S069	SD0	S0SD	0	0.7	-0.3732	0.5055	-0.379	0.5197	-0.1719	0.4989	-0.1924	0.4625	-0.3511	0.307	0	0.6365
706	S069	S69	S0S6	0	0.2999	-0.5886	-0.0082	-0.5957	0.0865	-0.2769	0.099	-0.328	0.1391	-0.5603	-0.0018	0	0.1751
707	S069	SC3	S0SC	0	0.3438	-0.4823	0.3536	-0.5226	0.3605	-0.2932	0.1175	-0.389	0.0944	-0.6427	0.2138	0	0.3117
708	S069	SA3	S0SA	0	0.5345	-0.4338	0.4288	-0.4538	0.4349	-0.4191	0.3599	-0.2879	0.1647	-0.6074	0.1818	0	0.4997
709	S069	SA4	S0SA	0	0.5125	-0.4641	0.2341	-0.5286	0.2504	-0.2701	0.1436	-0.3953	0.4703	-0.5502	0.45	0	0.4625
710	S069	S70	S0S7	0	0.2774	-0.4536	0.1798	-0.487	0.1873	-0.2288	-0.0373	-0.3161	0.0961	-0.5074	0.0172	0	0.1601
711	S069	S53	S0S5	0	0.3814	-0.8111	0.2256	-0.8138	0.1117	-0.2396	0.101	-0.3795	0.3963	-0.6079	0.0668	0	0.3182
712	S069	S74	S0S7	0	0.216	-0.4512	0.1892	-0.4936	0.186	-0.2518	-0.0359	-0.2979	0.1255	-0.5481	-0.0039	0	0.1459
713	S069	S46	S0S4	0	0.75	-0.6979	0.6855	-0.6745	0.621	-0.3917	0.5702	-0.3882	0.2775	-0.6748	0.3674	0	0.7035
714	S069	S51	S0S5	0	0.2557	-0.7244	0.0027	-0.7767	-0.0833	-0.4501	-0.0451	-0.4983	0.3501	-0.6586	-0.1287	0	0.2536
715	S069	S54	S0S5	0	0.5044	-0.5976	0.1496	-0.6435	0.2405	-0.3146	0.2457	-0.4324	0.3599	-0.6031	0.124	0	0.4623
716	S069	S26	S0S2	0	0.5	-0.5156	0.3649	-0.5506	0.2549	-0.2306	0.2489	-0.3493	0.4379	-0.5563	0.1943	0	0.5
717	S069	S25	S0S2	0	0.4559	-0.6392	0.3047	-0.6952	0.3137	-0.3633	0.0639	-0.4845	0.1076	-0.6765	0.0806	0	0.4082
718	S069	S27	S0S2	0	0.5	-0.7297	0.2416	-0.7223	0.1779	-0.348	0.1656	-0.4256	0.1847	-0.6056	-0.0414	0	0.4082
719	S069	S28	S0S2	0	0.5907	-0.1336	0.4513	-0.3122	0.5735	-0.1284	0.3975	-0.1211	0.3245	-0.52	0.4279	0	0.5777
720	S069	S34	S0S3	0	0.567	-0.2701	0.3569	-0.2626	0.3014	-0.3319	0.29	-0.3358	0.5685	-0.5342	0.4941	0	0.5409
721	S069	S33	S0S3	0	0.252	-0.6831	0.2686	-0.7385	0.0974	-0.5069	0.278	-0.5596	-0.0082	-0.7117	-0.0727	0	0.2504
722	S069	S03	S0S0	0	0.5422	-0.5045	0.3893	-0.5948	0.3854	-0.2996	0.3485	-0.4282	0.1877	-0.6787	0.2919	0	0.5266
723	S069	S01	S0S0	0	0.5202	-0.1882	0.5424	-0.3323	0.4977	-0.26	0.4962	-0.3126	0.1757	-0.4863	0.3201	0	0.5097
724	S069	S00	S0S0	0	0.5117	-0.3756	0.3631	-0.405	0.3882	-0.3385	0.2482	-0.2288	0.2816	-0.5951	0.293	0	0.5064
725	S069	S31	S0S3	0	0	-0.7865	-0.1406	-0.7765	0.0217	-0.6065	-0.1357	-0.5451	-0.0777	-0.7812	-0.2171	0	0
726	S069	S32	S0S3	0	0.1461	-0.7726	0.1822	-0.7415	0.1812	-0.5034	-0.0307	-0.5221	-0.024	-0.7471	-0.0228	0	0
727	S069	S078	S0S0	0	0.4285	-0.7408	0.1935	-0.7399	0.1668	-0.2818	0.2469	-0.4481	0.477	-0.486	0.0534	0	0.3411
728	S069	BE423	S0BE	0	0.6177	-0.3217	0.4563	-0.294	0.4855	-0.1895	0.3364	-0.178	0.8391	-0.4522	0.6053	0	0.6446
729	S069	S09	S0S0	0	0.126	-0.7795	0.212	-0.7642	0.0845	-0.4444	-0.0027	-0.522	0.0013	-0.7674	-0.1372	0	0.1948
730	S069	S033	S0S0	0	0.6119	-0.5055	0.395	-0.5564	0.4589	-0.293	0.5378	-0.4087	0.3119	-0.4805	0.3165	0	0.5808
731	S069	SD6	S0SD	0	0.5	-0.3635	0.3597	-0.3789	0.3728	-0.2038	0.2351	-0.2456	0.1999	-0.4096	0.1752	0	0.5
732	S069	SD8	S0SD	0	0.2687	-0.7513	0.1949	-0.7569	0.0603	-0.2873	0.1149	-0.5582	0.1769	-0.6132	-0.105	0	0.2135
733	S069	S43	S0S4	0	0.5171	-0.2235	0.4126	-0.2957	0.4295	-0.3283	0.3061	-0.2316	0.2131	-0.4757	0.2607	0	0.5
734	S069	S72	S0S7	0	0.2403	-0.562	0.2911	-0.6707	0.185	-0.2962	0.0558	-0.3544	0.1238	-0.7612	0.0564	0	0.2749
735	S069	SE0	S0SE	0	0	-0.7139	0.0074	-0.8917	-0.1193	-0.3945	-0.076	-0.5926	-0.2126	-0.8307	-0.3029	0	0
736	S99	S96	S9S9	0	0.6678	-0.102	0.4998	-0.0711	0.5269	-0.0946	0.5382	-0.2472	0.6307	-0.1765	0.6225	0	0.6629
737	S99	SA6	S9SA	0	0.4629	-0.3762	0.3004	-0.2891	0.3316	-0.2599	0.2829	-0.3469	0.1433	-0.3711	0.2204	0	0.5
738	S99	SD4	S9SD	0	0.6224	-0.2794	0.4667	-0.233	0.4716	-0.1298	0.4562	-0.1819	0.6351	-0.212	0.4482	0	0.5843
739	S99	SC2	S9SC	0	0.5537	-0.6019	-0.0078	-0.5694	0.1984	-0.3146	0.5145	-0.3647	0.4913	-0.4502	0.2192	0	0.4892
740	S99	SC9	S9SC	0	0.2909	-0.5545	0.2636	-0.5538	0.2176	-0.3589	0.0206	-0.3191	0.1291	-0.6396	0.0688	0	0.2686
741	S99	S87	S9S8	0	0.5745	-0.6252	0.0829	-0.6632	0.2507	-0.3692	0.2126	-0.4411	0.3948	-0.426	0.247	0	0.5264
742	S99	S88	S9S8	0	0.4083	-0.4281	0.3139	-0.5137	0.2624	-0.4381	0.1821	-0.5233	0.0058	-0.6835	0.1717	0	0.3872
743	S99	S89	S9S8	0	0	-0.78	-0.1161	-0.7871	-0.1323	-0.4457	-0.1287	-0.5857	-0.1787	-0.7108	-0.1186	0	0
744	S99	S94	S9S9	0	0.6466	-0.2123	0.623	-0.1371	0.5718	-0.267	0.555	-0.1988	0.2203	-0.2585	0.4112	0	0.5905
745	S99	S95	S9S9	0	0.5306	-0.602	0.0595	-0.637	0.1445	-0.2052	0.3474	-0.3867	0.4722	-0.3698	0.2489	0	0.5085
746	S99	SD0	S9SD	0.0014	0.603	-0.4327	0.4065	-0.4552	0.43	-0.2674	0.3144	-0.2654	0.2002	-0.5183	0.2075	0	0.5
747	S99	S69	S9S6	0	0.4975	-0.3466	0.267	-0.3128	0.2554	-0.2018	0.1777	-0.2484	0.1977	-0.2969	0.2375	0	0.3575
748	S99	SC3	S9SC	0	0.5573	-0.115	0.6251	-0.0857	0.5613	-0.1348	0.5053	-0.2703	0.2658	-0.2112	0.4742	0	0.5545
749	S99	SA3	S9SA	0	0.6737	-0.2107	0.6259	-0.1399	0.5684	-0.2255	0.5304	-0.2094	0.2109	-0.2328	0.3952	0	0.594
750	S99	SA4	S9SA	0	0.6898	-0.1063	0.5062	-0.0985	0.4576	-0.1111	0.3997	-0.2738	0.6056	-0.1593	0.6223	0	0.6428
751	S99	S70	S9S7	0	0.4906	-0.2198	0.3947	-0.1672	0.3305	-0.1816	0.0436	-0.2333	0.145	-0.2021	0.2557	0	0.3527
752	S99	S53	S9S5	0	0.4638	-0.5558	0.13	-0.5961	0.1073	-0.2411	0.0565	-0.3431	0.4129	-0.3924	0.1504	0	0.3577
753	S99	S74	S9S7	0	0.5	-0.3037	0.4228	-0.3445	0.386	-0.2127	0.3949	-0.2015	0.2769	-0.4058	0.2963	0	0.5
754	S99	S46	S9S4	0.0229	0.7977	-0.4276	0.5739	-0.3873	0.6336	-0.2844	0.4657	-0.3219	0.2581	-0.4152	0.488	0	0.7402
755	S99	S51	S9S5	0	0.4427	-0.6388	0.0929	-0.7117	0.0117	-0.4563	0.0129	-0.4566	0.4021	-0.5717	0.0598	0	0.3129
756	S99	S54	S9S5	0	0.3333	-0.6603	0.0629	-0.6987	0.1595	-0.4344	0.0404	-0.4887	0.0969	-0.7702	0.0471	0	0.2957
757	S99	S26	S9S2	0	0.6207	-0.5466	0.3838	-0.5512	0.4645	-0.327	0.7492	-0.3707	0.6665	-0.6234	0.4	0	0.5523
758	S99	S25	S9S2	0	0.5634	-0.5819	0.3903	-0.6373	0.3949	-0.3681	0.1262	-0.457	0.1436	-0.5813	0.2306	0	0.4834
759	S99	S27	S9S2	0	0.5623	-0.6776	0.017	-0.6955	0.1305	-0.4124	-0.0479	-0.4313	0.1111	-0.5572	-0.0244	0	0.4553
760	S99	S28	S9S2	0	0.5999	-0.1262	0.4409	-0.0405	0.4963	-0.0937	0.2291	-0.0797	0.2591	-0.2567	0.2355	0	0.5093
761	S99	S34	S9S3	0	0.6886	-0.1062	0.503	-0.0945	0.4548	-0.1241	0.6239	-0.2186	0.6878	-0.2206	0.608	0	0.6898
762	S99	S33	S9S3	0	0.0829	-0.6419	0.0982	-0.7049	0.0266	-0.551	-0.1263	-0.5568	-0.1189	-0.6474	-0.0471	0	0
763	S99	S03	S9S0	0	0.5474	-0.3094	0.4232	-0.3759	0.4341	-0.2911	0.3686	-0.3838	0.2071	-0.4206	0.3886	0	0.5382
764	S99	S01	S9S0	0	0.5214	-0.232	0.5615	-0.185	0.4821	-0.297	0.4658	-0.3193	0.1297	-0.2942	0.3341	0	0.5
765	S99	S00	S9S0	0	0.5709	-0.2178	0.3898	-0.1559	0.4356	-0.1885	0.2853	-0.1977	0.2771	-0.2546	0.3707	0	0.5247
766	S99	S31	S9S3	0	0.25	-0.5263	0.0876	-0.5397	0.2076	-0.4805	-0.0816	-0.4895	0.0001	-0.5168	0.046	0	0.1895
767	S99	S32	S9S3	0	0.3801	-0.4726	0.3271	-0.4776	0.3254	-0.4012	0.0153	-0.4622	0.0492	-0.5033	0.229	0	0.3385
768	S99	S078	S9S0	0	0.3378	-0.814	0.1418	-0.8014	0.0876	-0.4687	0.0123	-0.5169	0.2597	-0.616	0.0007	0	0.2688
769	S99	BE423	S9BE	0	0.7295	-0.2711	0.534	-0.2285	0.5738	-0.1017	0.7247	-0.1238	0.8655	-0.1739	0.6771	0	0.7071
770	S99	S09	S9S0	0	0.2543	-0.7219	-0.0539	-0.7266	-0.0095	-0.5027	-0.0973	-0.5091	0.0039	-0.6992	-0.0953	0	0.206
771	S99	S033	S9S0	0	0.5422	-0.4033	0.3029	-0.3938	0.3899	-0.2537	0.0681	-0.4292	0.0901	-0.3228	0.2591	0	0.5
772	S99	SD6	S9SD	0	0.6177	-0.2192	0.3884	-0.101	0.486	-0.1678	0.2172	-0.1884	0.2067	-0.1454	0.3619	0	0.565
773	S99	SD8	S9SD	0	0.1134	-0.8287	0.147	-0.8177	-0.017	-0.4717	-0.0729	-0.5863	-0.1819	-0.8006	-0.1502	0	0.0323
774	S99	S43	S9S4	0	0.5	-0.2193	0.3913	-0.145	0.4242	-0.2564	0.1561	-0.2304	0.1588	-0.2527	0.2692	0	0.5
775	S99	S72	S9S7	0	0.2876	-0.3921	0.1282	-0.3301	0.2366	-0.3056	-0.005	-0.2921	0.1343	-0.5454	0.1405	0	0.2426
776	S99	SE0	S9SE	0	0.0546	-0.6939	0.0078	-0.7636	-0.0864	-0.3754	-0.0994	-0.5704	-0.1914	-0.7563	-0.2436	0	0
777	S96	SA6	S9SA	0	0.7567	-0.2997	0.7404	-0.1583	0.7313	-0.1486	0.64	-0.0657	0.6155	-0.1375	0.6786	0	0.7171
778	S96	SD4	S9SD	0	0.3586	-0.591	0.137	-0.8172	0.1685	-0.3167	-0.018	-0.7298	0.2443	-0.5184	0.2963	0	0.3067
779	S96	SC2	S9SC	0	0.0731	-1.0353	-0.329	-1.2004	-0.236	-0.4558	-0.1471	-0.9767	-0.196	-0.6869	-0.2033	0	0
780	S96	SC9	S9SC	0	0.6074	-0.3238	0.5366	-0.2219	0.5596	-0.2171	0.629	-0.2289	0.4607	-0.2367	0.4805	0	0.5652
781	S96	S87	S9S8	0	0.4322	-0.7562	-0.0169	-0.9048	0.1817	-0.3569	-0.0705	-0.8413	0.1213	-0.484	0.2197	0	0.2104
782	S96	S88	S9S8	0	0.7629	-0.3661	0.5976	-0.3308	0.6914	-0.2018	0.7516	-0.2468	0.5765	-0.3029	0.64	0	0.739
783	S96	S89	S9S8	0	0.6203	-0.4551	0.4044	-0.4605	0.3419	-0.2673	0.0443	-0.3579	0.3578	-0.3541	0.5328	0	0.5374
784	S96	S94	S9S9	0.057	0.7426	-0.0747	0.568	-0.0637	0.6156	-0.2366	0.3642	-0.1784	0.3243	-0.159	0.5904	0	0.6001
785	S96	S95	S9S9	0	0	-0.9213	-0.2028	-1.1102	-0.1539	-0.374	-0.1306	-0.8823	0.0677	-0.5866	0.0769	0	0
786	S96	SD0	S9SD	0	0.5007	-0.3585	0.3511	-0.2803	0.3428	-0.2262	0.0832	-0.2859	0.2635	-0.3039	0.3355	0	0.4387
787	S96	S69	S9S6	0	0.4156	-0.4879	0.0467	-0.4699	0.1627	-0.2071	-0.007	-0.3014	0.256	-0.3571	0.3077	0	0.3762
788	S96	SC3	S9SC	0.3554	0.8	0.3859	0.6512	0.3452	0.7594	0.0354	0.6493	0.1558	0.575	0.3473	0.7791	0.2541	0.774
789	S96	SA3	S9SA	0.0125	0.7554	-0.083	0.5773	0.0338	0.6621	-0.1294	0.5337	-0.1353	0.3574	-0.027	0.6077	0	0.7071
790	S96	SA4	S9SA	0	0.8441	-0.0262	0.6062	-0.0654	0.643	-0.061	0.4594	0.007	0.8481	0.0372	0.8097	0	0.8405
791	S96	S70	S9S7	0	0.6329	-0.1072	0.4471	-0.0454	0.4956	-0.1307	0.7259	-0.1121	0.6775	-0.0755	0.5347	0	0.6209
792	S96	S53	S9S5	0	0.376	-0.7832	0.0449	-1.0029	0.1182	-0.4128	0.3621	-0.9002	0.1048	-0.5925	0.042	0	0.2457
793	S96	S74	S9S7	0.1143	0.6775	0.2939	0.4708	0.2506	0.5577	-0.0013	0.5418	-0.0711	0.4622	0.1364	0.5925	0.1079	0.6682
794	S96	S46	S9S4	0	0.383	-0.529	0.2771	-0.5278	0.2084	-0.4461	0.1175	-0.5227	-0.0087	-0.5062	0.1318	0	0.3564
795	S96	S51	S9S5	0	0.5235	-0.5653	0.3767	-0.7632	0.4147	-0.3473	0.2374	-0.7581	0.2815	-0.4979	0.4504	0	0.4652
796	S96	S54	S9S5	0	0.63	-0.3485	0.5287	-0.3674	0.5144	-0.2685	0.459	-0.403	0.4674	-0.4522	0.6272	0	0.6175
797	S96	S26	S9S2	0	0.0016	-0.7374	-0.2015	-0.7344	-0.1499	-0.3895	-0.1314	-0.5256	0.0957	-0.6673	0.0478	0	0
798	S96	S25	S9S2	0	0.5598	-0.4049	0.2999	-0.4096	0.3958	-0.269	0.1735	-0.412	0.2813	-0.3625	0.4427	0	0.4732
799	S96	S27	S9S2	0	0.198	-0.5764	0.0194	-0.5779	0.0762	-0.3509	-0.0796	-0.5605	-0.1195	-0.414	0.0154	0	0
800	S96	S28	S9S2	0	0.5184	-0.2685	0.3686	-0.1823	0.5196	-0.2261	0.2362	-0.3333	0.1329	-0.3557	0.2762	0	0.5883
801	S96	S34	S9S3	0	0.8287	-0.2182	0.5947	-0.1751	0.5991	-0.221	0.5463	-0.0411	0.824	-0.1544	0.7882	0	0.8203
802	S96	S33	S9S3	0	0.6809	-0.3639	0.3712	-0.3404	0.4965	-0.2511	0.3046	-0.2694	0.4419	-0.2429	0.5992	0	0.59
803	S96	S03	S9S0	0	0.6405	-0.5329	0.2709	-0.5358	0.4548	-0.3257	0.1597	-0.4094	0.2467	-0.4288	0.4448	0	0.5606
804	S96	S01	S9S0	0.357	0.7966	0.3861	0.6514	0.3467	0.755	0.066	0.6563	0.1378	0.5446	0.3261	0.7778	0.2571	0.7592
805	S96	S00	S9S0	0	0.6463	-0.0771	0.5639	-0.07	0.6081	-0.1337	0.2279	-0.185	0.3615	-0.0955	0.6074	0	0.6033
806	S96	S31	S9S3	0	0.6003	-0.4596	0.4405	-0.4255	0.5184	-0.3764	0.7031	-0.3983	0.5284	-0.3356	0.4473	0	0.5
807	S96	S32	S9S3	0	0.3581	-0.5316	0.0858	-0.5444	0.1901	-0.3703	-0.0705	-0.4791	0.1235	-0.4649	0.2645	0	0.241
808	S96	S078	S9S0	0	0.3359	-0.8318	0.2176	-0.9495	0.2303	-0.4212	-0.0063	-0.8693	0.1037	-0.5818	0.1956	0	0.2137
809	S96	BE423	S9BE	0	0.7329	-0.3699	0.4194	-0.3836	0.5256	-0.1649	0.6696	-0.1415	0.8006	-0.2165	0.6748	0	0.7071
810	S96	S09	S9S0	0	0.4691	-0.5024	0.3359	-0.4797	0.3126	-0.3288	0.035	-0.4599	0.2045	-0.3956	0.3631	0	0.3704
811	S96	S033	S9S0	0	0.6587	-0.4811	0.3431	-0.4331	0.5024	-0.3129	0.4013	-0.3951	0.34	-0.2998	0.488	0	0.5727
812	S96	SD6	S9SD	0.0065	0.6761	-0.1041	0.4479	0.0666	0.591	-0.059	0.5068	-0.1041	0.4252	0.0533	0.579	0	0.6761
813	S96	SD8	S9SD	0	0.4212	-0.5229	0.3291	-0.5334	0.2497	-0.3034	0.0125	-0.407	0.3253	-0.4941	0.4088	0	0.3658
814	S96	S43	S9S4	0	0.6872	-0.2487	0.5249	-0.1399	0.6263	-0.2626	0.3757	-0.1891	0.3214	-0.1735	0.5543	0	0.5948
815	S96	S72	S9S7	0	0.4041	-0.3938	0.1471	-0.3353	0.2563	-0.2622	0.0289	-0.3065	0.2597	-0.4182	0.2974	0	0.3568
816	S96	SE0	S9SE	0	0.5053	-0.4262	0.2333	-0.4628	0.3184	-0.2259	0.1086	-0.3533	0.3865	-0.4479	0.4466	0	0.4723
817	SA6	SD4	SASD	0	0.7008	-0.4426	0.5464	-0.5852	0.6461	-0.2312	0.326	-0.6243	0.4084	-0.4124	0.6601	0	0.6696
818	SA6	SC2	SASC	0	0.4873	-0.8829	0.018	-1.1841	0.114	-0.4126	0.1029	-0.9241	0.0168	-0.726	0.2909	0	0.4335
819	SA6	SC9	SASC	0	0.4365	-0.5233	0.362	-0.6034	0.4022	-0.3119	0.2093	-0.3453	0.27	-0.5449	0.3361	0	0.3719
820	SA6	S87	SAS8	0	0.3678	-1.0032	0.2762	-1.1378	0.1958	-0.4612	0.1279	-0.8693	0.1042	-0.6522	0.2674	0	0.2525
821	SA6	S88	SAS8	0	0.6105	-0.1333	0.4419	-0.1647	0.5306	-0.1294	0.2593	-0.1447	0.4252	-0.135	0.5682	0	0.6284
822	SA6	S89	SAS8	0	0.4894	-0.4188	0.2534	-0.434	0.409	-0.2339	0.0707	-0.218	0.3653	-0.3691	0.4715	0	0.4809
823	SA6	S94	SAS9	0.0052	0.7035	-0.1244	0.4964	0.0206	0.6382	-0.227	0.3869	-0.1627	0.3453	-0.1515	0.5297	0	0.6692
824	SA6	S95	SAS9	0	0.3446	-0.9764	0.1179	-1.1087	0.0463	-0.371	0.0524	-0.7632	0.2003	-0.6374	0.1189	0	0.2067
825	SA6	SD0	SASD	0	0.0936	-0.5902	-0.0167	-0.7258	0.0483	-0.4232	-0.1433	-0.4094	0.1126	-0.6693	0.0831	0	0
826	SA6	S69	SAS6	0	0.6599	-0.3408	0.4462	-0.2659	0.5485	-0.1626	0.2702	-0.2061	0.3538	-0.2898	0.4948	0	0.6051
827	SA6	SC3	SASC	0	0.5976	-0.3005	0.4043	-0.2275	0.4527	-0.2187	0.3563	-0.1609	0.4482	-0.2918	0.5082	0	0.5654
828	SA6	SA3	SASA	0	0.5345	-0.2552	0.301	-0.1867	0.424	-0.3148	0.1457	-0.2721	0.2058	-0.3228	0.3448	0	0.5776
829	SA6	SA4	SASA	0.0507	0.6613	-0.1465	0.448	-0.0577	0.5474	-0.0571	0.3775	-0.0234	0.5195	-0.0408	0.5975	0	0.6282
830	SA6	S70	SAS7	0.0404	0.7303	-0.1267	0.4939	0.0249	0.6308	-0.1081	0.2291	-0.1691	0.3201	-0.0616	0.5353	0	0.6979
831	SA6	S53	SAS5	0	0.3571	-0.8163	0.1724	-0.9694	0.1319	-0.3531	0.0844	-0.8246	0.0519	-0.6589	0.0688	0	0.2509
832	SA6	S74	SAS7	0	0.5956	-0.326	0.4439	-0.3234	0.5659	-0.2395	0.3466	-0.2274	0.3681	-0.3849	0.4771	0	0.5699
833	SA6	S46	SAS4	0.0674	0.7544	0.222	0.6662	0.0893	0.665	-0.0463	0.6356	-0.2784	0.3542	-0.2193	0.7382	0.0175	0.7928
834	SA6	S51	SAS5	0	0.4806	-0.6509	0.3215	-0.8658	0.3548	-0.3841	0.2401	-0.7326	0.2438	-0.604	0.322	0	0.4243
835	SA6	S54	SAS5	0	0.0402	-0.584	-0.015	-0.7299	0.0464	-0.4235	-0.1307	-0.4091	0.1216	-0.6721	0.0904	0	0
836	SA6	S26	SAS2	0	0.2381	-0.5474	-0.0604	-0.6536	0.0135	-0.3137	-0.0713	-0.3831	0.1504	-0.6459	0.179	0	0.2083
837	SA6	S25	SAS2	0	0.3517	-0.5601	0.2852	-0.5622	0.2443	-0.4152	0.1537	-0.363	0.1959	-0.5588	0.2063	0	0.2961
838	SA6	S27	SAS2	0	0.5232	-0.6782	0.2506	-0.7207	0.3105	-0.3745	0.1438	-0.5501	0.0454	-0.6247	0.3465	0	0.451
839	SA6	S28	SAS2	0.122	0.7821	-0.2159	0.6754	-0.0961	0.7111	-0.1963	0.8472	-0.2608	1.4483	-0.1977	0.6078	0.0034	0.7845
840	SA6	S34	SAS3	0.0656	0.6491	-0.1445	0.45	-0.181	0.5708	-0.0913	0.4673	-0.0128	0.5267	-0.1317	0.592	0	0.6268
841	SA6	S33	SAS3	0	0.5897	-0.3363	0.4082	-0.3518	0.4839	-0.2797	0.2164	-0.1791	0.3947	-0.3483	0.5128	0	0.5551
842	SA6	S03	SAS0	0	0.2447	-0.5407	-0.0635	-0.5235	0.0565	-0.3542	-0.0887	-0.337	0.1354	-0.5657	0.1138	0	0.1837
843	SA6	S01	SAS0	0	0.6223	-0.1192	0.4428	-0.0036	0.5583	-0.1874	0.3931	-0.0847	0.4485	-0.1025	0.5803	0	0.6349
844	SA6	S00	SAS0	0	0.5145	-0.331	0.3489	-0.2773	0.3646	-0.3179	0.1148	-0.3054	0.2438	-0.3839	0.3549	0	0.5026
845	SA6	S31	SAS3	0	0.5536	-0.3862	0.3891	-0.3449	0.4016	-0.2651	0.155	-0.3164	0.1748	-0.384	0.4623	0	0.5029
846	SA6	S32	SAS3	0.1085	0.7462	-0.1314	0.8458	-0.0335	0.7682	-0.1144	0.6544	-0.2006	0.35	-0.0684	0.7347	0.0051	0.7385
847	SA6	S078	SAS0	0	0.444	-0.8667	0.1904	-1.1686	0.2153	-0.4383	0.0412	-0.8739	0.1061	-0.7089	0.3328	0	0.3807
848	SA6	BE423	SABE	0	0.4272	-0.623	0.0353	-0.6278	0.2349	-0.272	0.029	-0.2975	0.224	-0.4447	0.248	0	0.3668
849	SA6	S09	SAS0	0	0.4605	-0.4562	0.1898	-0.4936	0.3213	-0.36	0.0115	-0.3345	0.1961	-0.5013	0.282	0	0.4063
850	SA6	S033	SAS0	0.2784	0.8087	0.3049	0.7018	0.3397	0.7844	0.1499	0.6744	-0.0243	0.5572	0.245	0.8062	0.3709	0.8085
851	SA6	SD6	SASD	0.0632	0.8459	-0.0501	0.7689	0.0868	0.8219	-0.0592	0.6819	-0.1224	0.4636	0.0321	0.8359	0	0.8368
852	SA6	SD8	SASD	0	0.3782	-0.5545	0.0562	-0.6777	0.1561	-0.2651	-0.046	-0.3189	0.3019	-0.5442	0.3301	0	0.3658
853	SA6	S43	SAS4	0.286	0.7804	0.2923	0.6917	0.283	0.7486	0.1379	0.5892	-0.0828	0.3937	0.1014	0.7242	0.2797	0.7454
854	SA6	S72	SAS7	0.1523	0.8165	-0.1845	0.6736	-0.0283	0.7977	-0.155	0.8093	-0.0883	1.6458	-0.0765	0.7765	0.0511	0.8367
855	SA6	SE0	SASE	0	0.7087	-0.3561	0.7493	-0.458	0.6518	-0.1568	0.5353	-0.1909	0.4586	-0.3103	0.6516	0	0.6531
856	SD4	SC2	SDSC	0	0.4939	-0.8723	0.1703	-1.0356	0.1628	-0.2752	0.1092	-0.7819	0.4026	-0.552	0.1693	0	0.4472
857	SD4	SC9	SDSC	0	0.4972	-0.5028	0.3533	-0.5273	0.3569	-0.2514	0.1667	-0.1903	0.6293	-0.464	0.3736	0	0.4503
858	SD4	S87	SDS8	0	0.3	-1.2041	0.2574	-1.4591	0.1132	-0.5188	-0.0098	-1.181	-0.1053	-0.7256	0.0153	0	0.2269
859	SD4	S88	SDS8	0	0.5548	-0.3911	0.368	-0.6896	0.3974	-0.2615	0.247	-0.7061	0.2799	-0.5896	0.3975	0	0.4345
860	SD4	S89	SDS8	0	0.5133	-0.417	0.4398	-0.7574	0.4298	-0.1773	0.4562	-0.6619	0.3687	-0.4916	0.4989	0	0.5
861	SD4	S94	SDS9	0	0.5435	-0.1166	0.5067	-0.5045	0.5375	-0.3599	0.2321	-0.7256	0.1479	-0.4873	0.4417	0	0.5286
862	SD4	S95	SDS9	0	0.2777	-1.0242	-0.217	-1.3676	-0.1466	-0.3498	0.0685	-1.0582	0.099	-0.6783	-0.0222	0	0.1937
863	SD4	SD0	SDSD	0	0.3685	-0.5611	0.2928	-0.5923	0.149	-0.3234	0.0668	-0.279	0.5501	-0.5419	0.2233	0	0.3171
864	SD4	S69	SDS6	0	0.6764	-0.289	0.5241	-0.2623	0.577	-0.0987	0.2523	-0.0301	0.687	-0.0615	0.6023	0	0.6516
865	SD4	SC3	SDSC	0	0.2703	-0.52	0.3541	-0.7956	0.2146	-0.3954	0.0315	-0.7447	0.2032	-0.6004	0.3262	0	0.2575
866	SD4	SA3	SDSA	0	0.5407	-0.1945	0.4186	-0.5966	0.4673	-0.4459	0.3359	-0.7563	0.135	-0.5405	0.4101	0	0.5298
867	SD4	SA4	SDSA	0	0.3837	-0.5866	0.1325	-0.8102	0.1665	-0.2882	-0.0139	-0.7248	0.2379	-0.5133	0.3272	0	0.3391
868	SD4	S70	SDS7	0	0.4107	-0.4321	0.3491	-0.681	0.4004	-0.2573	0.0261	-0.7583	0.0871	-0.4934	0.3096	0	0.3612
869	SD4	S53	SDS5	0	0.3412	-0.7716	-0.1312	-0.9982	-0.0466	-0.3322	0.016	-0.7161	0.4442	-0.5791	0.1087	0	0.2921
870	SD4	S74	SDS7	0.0348	0.6915	-0.2901	0.5144	-0.3113	0.5889	-0.153	0.6815	-0.0081	0.7469	-0.2248	0.6003	0	0.649
871	SD4	S46	SDS4	0.0359	0.715	0.2585	0.6404	0.0836	0.5882	-0.048	0.5274	-0.1337	0.6304	-0.001	0.6801	0	0.723
872	SD4	S51	SDS5	0	0.7313	-0.3653	0.362	-0.3975	0.4123	-0.3158	0.4453	-0.1761	1.8155	-0.3653	0.6715	0	0.7088
873	SD4	S54	SDS5	0	0.3843	-0.5588	0.2891	-0.5937	0.1506	-0.3177	0.0713	-0.2719	0.5506	-0.5317	0.2378	0	0.3321
874	SD4	S26	SDS2	0	0.5758	-0.4849	0.3622	-0.4714	0.3474	-0.1647	0.3875	-0.1606	0.6893	-0.3811	0.4342	0	0.5238
875	SD4	S25	SDS2	0	0.4546	-0.4982	0.3562	-0.5237	0.2452	-0.3288	0.1125	-0.2258	0.5887	-0.4138	0.3707	0	0.3904
876	SD4	S27	SDS2	0	0.5998	-0.6255	0.3186	-0.7	0.3065	-0.281	0.2152	-0.4379	0.4991	-0.5	0.4626	0	0.57
877	SD4	S28	SDS2	0	0.6205	-0.1575	0.4404	-0.1075	0.5136	-0.1283	0.3043	-0.1982	0.5454	-0.235	0.3333	0	0.5931
878	SD4	S34	SDS3	0	0.5578	-0.3434	0.4286	-0.5801	0.4528	-0.1976	0.3608	-0.5933	0.406	-0.3787	0.5061	0	0.5417
879	SD4	S33	SDS3	0	0.3622	-0.6275	0.1829	-0.8921	0.2266	-0.4334	0.0041	-0.7306	0.2081	-0.6306	0.3237	0	0.3297
880	SD4	S03	SDS0	0	0.491	-0.6828	0.354	-0.9084	0.2881	-0.3978	0.2192	-0.8229	0.0464	-0.6423	0.2568	0	0.3592
881	SD4	S01	SDS0	0	0.4678	-0.3191	0.4337	-0.6263	0.3911	-0.3934	0.1765	-0.6826	0.2658	-0.52	0.4571	0	0.5
882	SD4	S00	SDS0	0	0.5398	-0.2896	0.422	-0.2869	0.2944	-0.1948	0.1755	-0.1887	0.6063	-0.2607	0.4317	0	0.4643
883	SD4	S31	SDS3	0	0.4345	-0.4553	0.4012	-0.7379	0.3151	-0.3794	0.0428	-0.8178	-0.019	-0.5382	0.2199	0	0.4091
884	SD4	S32	SDS3	0	0.4245	-0.3701	0.3785	-0.6658	0.3756	-0.303	0.0606	-0.7822	0.0226	-0.4988	0.3209	0	0.5
885	SD4	S078	SDS0	0	0.3763	-1.1033	0.2801	-1.3955	0.2144	-0.4669	0.3606	-1.1355	0.027	-0.8038	0.0697	0	0.3411
886	SD4	BE423	SDBE	0.0373	0.676	-0.4658	0.7188	-0.6062	0.6466	-0.0962	0.7965	-0.5767	0.6184	-0.328	0.5765	0	0.6835
887	SD4	S09	SDS0	0.0495	0.7178	-0.3821	0.5082	-0.4174	0.5362	-0.2655	0.8649	-0.0951	1.206	-0.3072	0.5491	0	0.6598
888	SD4	S033	SDS0	0	0.5804	-0.4704	0.2504	-0.6204	0.4257	-0.2534	0.1144	-0.733	0.1327	-0.386	0.3478	0	0.5364
889	SD4	SD6	SDSD	0.0261	0.7237	-0.0744	0.5611	0.0888	0.7033	-0.0647	0.4774	0.0421	0.7232	0.1482	0.664	0	0.7303
890	SD4	SD8	SDSD	0	0.1457	-0.7983	0.1981	-1.0277	0.0593	-0.3186	-0.0349	-0.7969	0.1319	-0.739	0.1106	0	0.153
891	SD4	S43	SDS4	0	0.4169	-0.435	0.3529	-0.6414	0.4794	-0.4514	0.0889	-0.758	0.0939	-0.5445	0.3366	0	0.3971
892	SD4	S72	SDS7	0	0.6399	-0.131	0.4888	-0.0296	0.5847	-0.094	0.2873	-0.0434	0.6869	-0.0646	0.5529	0	0.6362
893	SD4	SE0	SDSE	0	0.3286	-0.627	0.3072	-0.9054	0.2613	-0.2292	0.0602	-0.7502	0.2104	-0.6765	0.2913	0	0.3067
894	SC2	SC9	SCSC	0.0833	0.5556	-0.9321	0.1777	-1.1427	0.0697	-0.3493	0.2722	-0.7811	0.3525	-0.6844	-0.0586	0	0.4165
895	SC2	S87	SCS8	0	0.6695	-0.6831	0.2484	-0.6659	0.276	-0.3608	0.4508	-0.3321	1.7132	-0.5	0.5291	0	0.5581
896	SC2	S88	SCS8	0	0.4584	-0.6463	0.0876	-0.84	0.1729	-0.2555	0.242	-0.7211	0.3549	-0.5293	0.1015	0	0.3479
897	SC2	S89	SCS8	0	0.4286	-0.859	0.5124	-1.0359	0.3248	-0.2816	0.271	-0.7872	0.1861	-0.6478	0.1991	0	0.2984
898	SC2	S94	SCS9	0	0.52	-0.424	0.3105	-0.4509	0.2837	-0.4442	0.751	-0.3864	0.4525	-0.4211	0.261	0	0.5163
899	SC2	S95	SCS9	0	0.5082	-0.9313	0.1077	-0.8777	0.1357	-0.3372	0.3211	-0.5163	1.3916	-0.5336	0.3864	0	0.4263
900	SC2	SD0	SCSD	0	0.639	-0.7678	-0.0084	-0.9227	0.1944	-0.3324	0.5949	-0.6574	0.51	-0.6246	0.1719	0	0.5579
901	SC2	S69	SCS6	0	0.4344	-0.7199	0.102	-0.9166	0.2137	-0.3736	0.2438	-0.8337	0.1921	-0.6322	0.2533	0	0.3764
902	SC2	SC3	SCSC	0	0.2911	-0.811	0.1449	-0.9456	0.1181	-0.3739	0.0524	-0.7979	0.1013	-0.6511	0.084	0	0.2312
903	SC2	SA3	SCSA	0.0138	0.6384	-0.1842	0.3468	-0.0816	0.4706	-0.1874	0.849	-0.1226	0.6249	-0.1613	0.4195	0	0.6682
904	SC2	SA4	SCSA	0	0.0402	-1.0556	-0.333	-1.2012	-0.2433	-0.4251	-0.1045	-0.9627	-0.1952	-0.7059	-0.1227	0	0
905	SC2	S70	SCS7	0	0.3403	-0.6703	-0.032	-0.6815	-0.0014	-0.3356	-0.0234	-0.4758	0.2778	-0.4886	0.0552	0	0.1361
906	SC2	S53	SCS5	0	0.6314	-0.541	0.3338	-0.5109	0.4405	-0.1401	0.5479	-0.2685	1.6196	-0.2877	0.5654	0	0.5659
907	SC2	S74	SCS7	0	0.25	-1.0884	-0.1693	-1.2534	-0.188	-0.6185	-0.1767	-0.917	-0.0591	-0.7978	-0.319	0	0.1576
908	SC2	S46	SCS4	0.0219	0.7035	-0.2395	0.4388	-0.1141	0.5995	-0.1376	0.8608	0.0429	0.7037	-0.1237	0.6241	0	0.6947
909	SC2	S51	SCS5	0	0.3413	-0.912	-0.1136	-1.1119	-0.0867	-0.4716	0.0177	-0.73	0.4588	-0.6459	-0.0083	0	0.2604
910	SC2	S54	SCS5	0.05	0.5893	-0.8816	0.1621	-1.0245	0.14	-0.3715	0.257	-0.6686	0.4473	-0.6269	0.0514	0	0.4385
911	SC2	S26	SCS2	0.1113	0.8	-0.6505	0.6687	-0.6978	0.6722	-0.1037	0.6019	-0.5268	0.6032	-0.3885	0.5639	0.0282	0.7746
912	SC2	S25	SCS2	0	0.3073	-0.9897	-0.2778	-1.1428	-0.1263	-0.5125	-0.077	-0.7947	0.132	-0.7529	-0.1323	0	0.2182
913	SC2	S27	SCS2	0.0953	0.6926	-0.5313	0.3744	-0.5291	0.5457	-0.1191	0.5722	-0.0511	1.0654	-0.3384	0.5654	0	0.6667
914	SC2	S28	SCS2	0	0.6153	-0.5898	0.65	-0.6818	0.4603	-0.3969	0.6775	-0.3394	0.5836	-0.6056	0.5543	0	0.5627
915	SC2	S34	SCS3	0	0.0749	-1.1456	-0.2171	-1.3014	-0.2808	-0.5586	-0.2854	-0.9714	-0.2435	-0.7674	-0.3448	0	0
916	SC2	S33	SCS3	0	0.3125	-0.8788	0.1735	-1.0799	0.0646	-0.4583	0.0939	-0.7993	0.0896	-0.6812	-0.0055	0	0.2616
917	SC2	S03	SCS0	0.1187	0.6376	-0.3906	0.3046	-0.288	0.4379	-0.1859	0.6802	-0.1835	0.6008	-0.2454	0.4256	0.1209	0.6136
918	SC2	S01	SCS0	0	0.6236	-0.2624	0.381	-0.5052	0.4755	-0.1901	0.8516	-0.6468	0.3694	-0.4161	0.4163	0	0.6198
919	SC2	S00	SCS0	0	0.4	-0.7942	-0.1558	-0.9567	0.0634	-0.3628	-0.0116	-0.7401	0.181	-0.6297	0.0142	0	0.2599
920	SC2	S31	SCS3	0	0.5843	-0.3989	0.3114	-0.3479	0.3567	-0.1688	0.486	-0.1596	0.6438	-0.299	0.3254	0	0.6228
921	SC2	S32	SCS3	0	0.5457	-0.4469	0.3579	-0.4186	0.4219	-0.2095	0.3144	-0.222	0.5302	-0.3396	0.329	0	0.5071
922	SC2	S078	SCS0	0.0606	0.7867	-0.5166	0.4771	-0.5374	0.5698	-0.2225	0.6902	-0.141	1.9335	-0.4243	0.678	0.0025	0.7169
923	SC2	BE423	SCBE	0	0.2363	-0.8765	-0.1456	-0.881	-0.1918	-0.3542	-0.0969	-0.5188	0.2232	-0.4683	-0.12	0	0.083
924	SC2	S09	SCS0	0	0.6471	-0.809	0.3964	-0.9589	0.4622	-0.2637	0.5034	-0.6777	0.3741	-0.6092	0.3073	0	0.5606
925	SC2	S033	SCS0	0	0.4551	-0.6295	0.1029	-0.6652	0.1606	-0.3325	0.1908	-0.4644	0.3668	-0.445	0.3229	0	0.3249
926	SC2	SD6	SCSD	0	0.475	-0.8351	0.0722	-1.0249	0.1446	-0.6193	0.1268	-0.8494	0.1315	-0.7287	0.2759	0	0.3889
927	SC2	SD8	SCSD	0	0.3613	-0.8538	-0.0381	-1.0685	-0.0013	-0.262	0.1865	-0.7432	0.3497	-0.641	0.0165	0	0.2786
928	SC2	S43	SCS4	0	0.434	-0.6482	0.2562	-0.6368	0.2807	-0.5631	0.403	-0.4436	0.3798	-0.535	0.2392	0	0.4284
929	SC2	S72	SCS7	0.0553	0.7247	-0.6246	0.567	-0.9261	0.585	-0.1644	0.6064	-0.7234	0.3908	-0.6273	0.5914	0	0.6448
930	SC2	SE0	SCSE	0	0.4255	-0.8754	0.5156	-1.1562	0.2805	-0.2541	0.2476	-0.811	0.1615	-0.7015	0.1745	0	0.2882
931	SC9	S87	SCS8	0	0.3933	-0.8682	-0.0194	-1.0432	0.1363	-0.5069	0.015	-0.9435	-0.0748	-0.7371	0.253	0	0.3562
932	SC9	S88	SCS8	0.0259	0.7206	-0.2629	0.613	-0.1934	0.6529	-0.1689	0.7974	-0.1647	0.6399	-0.2777	0.5827	0	0.7071
933	SC9	S89	SCS8	0	0.5	-0.2188	0.4069	-0.2254	0.3443	-0.1687	0.1808	-0.2927	0.247	-0.3653	0.3932	0	0.5
934	SC9	S94	SCS9	0	0.3047	-0.3605	0.3916	-0.3092	0.396	-0.4628	0.0342	-0.3829	0.0289	-0.5785	0.1264	0	0.2042
935	SC9	S95	SCS9	0	0.2263	-0.8393	-0.2206	-1.018	-0.0415	-0.3644	-0.1043	-0.8537	-0.0249	-0.6833	-0.0075	0	0.1273
936	SC9	SD0	SCSD	0.0828	0.7912	-0.0439	0.6417	0.0032	0.6361	-0.0654	0.7092	0.0478	0.7696	-0.1275	0.7511	0	0.7694
937	SC9	S69	SCS6	0	0.5363	-0.6404	0.3183	-0.6155	0.3851	-0.2309	0.2405	-0.2094	0.3674	-0.5556	0.3372	0	0.4868
938	SC9	SC3	SCSC	0	0.2511	-0.3406	0.3566	-0.3079	0.2734	-0.3508	0.0157	-0.3345	0.1879	-0.4858	0.3049	0	0.2511
939	SC9	SA3	SCSA	0	0.2375	-0.384	0.3134	-0.3547	0.1754	-0.5173	-0.0709	-0.4097	-0.1158	-0.6301	-0.0476	0	0.0682
940	SC9	SA4	SCSA	0	0.4136	-0.5652	0.2798	-0.5468	0.2287	-0.2387	0.0232	-0.3364	0.2334	-0.5173	0.2836	0	0.3682
941	SC9	S70	SCS7	0	0.1841	-0.5977	0.0747	-0.636	0.1652	-0.3619	-0.1391	-0.4282	-0.0467	-0.6995	-0.1259	0	0.171
942	SC9	S53	SCS5	0	0.5	-0.4894	0.2171	-0.7077	0.2556	-0.295	0.4615	-0.621	0.399	-0.599	0.1991	0	0.3943
943	SC9	S74	SCS7	0	0.7493	-0.2513	0.6114	-0.1728	0.6724	-0.2092	0.3417	-0.1192	0.4283	-0.319	0.7377	0	0.7244
944	SC9	S46	SCS4	0	0.4375	-0.4636	0.3884	-0.5188	0.2601	-0.4132	0.2305	-0.3239	0.1062	-0.6598	0.0266	0	0.4394
945	SC9	S51	SCS5	0.0197	0.7109	-0.3217	0.7713	-0.2934	0.6342	-0.2867	0.6271	-0.1456	0.6733	-0.3239	0.6892	0	0.6844
946	SC9	S54	SCS5	0.0441	0.796	-0.0198	0.6245	-0.0647	0.6437	-0.0791	0.5809	-0.0268	0.6124	-0.1423	0.754	0	0.7703
947	SC9	S26	SCS2	0	0.5694	-0.451	0.3776	-0.4984	0.3338	-0.1731	0.5657	-0.0485	0.7129	-0.4924	0.4044	0	0.5224
948	SC9	S25	SCS2	0	0.6552	-0.2868	0.5077	-0.2403	0.4938	-0.2122	0.4038	-0.1731	0.3776	-0.3795	0.621	0	0.6238
949	SC9	S27	SCS2	0	0.5452	-0.5088	0.3683	-0.5078	0.4615	-0.2753	0.4321	-0.4342	0.2969	-0.596	0.483	0	0.4909
950	SC9	S28	SCS2	0	0.5	-0.3034	0.4363	-0.3396	0.5034	-0.2387	0.1276	-0.2882	0.1682	-0.5251	0.2393	0	0.5
951	SC9	S34	SCS3	0	0.3979	-0.3916	0.1071	-0.3381	0.236	-0.3608	-0.0052	-0.3088	0.243	-0.4934	0.3049	0	0.3747
952	SC9	S33	SCS3	0	0.6327	-0.3039	0.4493	-0.2862	0.4216	-0.298	0.3405	-0.2917	0.3079	-0.4858	0.5873	0	0.6203
953	SC9	S03	SCS0	0	0.5	-0.3912	0.3117	-0.398	0.3195	-0.4096	0.4558	-0.3509	0.356	-0.6036	0.2464	0	0.5
954	SC9	S01	SCS0	0	0.272	-0.3509	0.3559	-0.3094	0.2731	-0.4492	0.0336	-0.3331	0.1924	-0.5528	0.2913	0	0.2487
955	SC9	S00	SCS0	0	0.4769	-0.3125	0.4065	-0.2619	0.3683	-0.1921	0.0908	-0.2197	0.2957	-0.3794	0.3448	0	0.4123
956	SC9	S31	SCS3	0	0.3652	-0.2817	0.2272	-0.2385	0.3361	-0.437	0.2717	-0.3739	0.243	-0.5447	0.2651	0	0.4365
957	SC9	S32	SCS3	0	0.5	-0.2769	0.3784	-0.4194	0.2948	-0.2616	0.2356	-0.365	0.0692	-0.5847	0.1654	0	0.5
958	SC9	S078	SCS0	0.1063	0.6233	-0.3927	0.4736	-0.6939	0.4961	-0.1914	0.432	-0.7652	0.3621	-0.526	0.5302	0	0.5597
959	SC9	BE423	SCBE	0	0.375	-0.588	0.2219	-0.5959	0.1277	-0.3192	0.4603	-0.3909	0.2371	-0.5342	0.0593	0	0.3238
960	SC9	S09	SCS0	0	0.7246	-0.0895	0.557	-0.0565	0.5471	-0.1221	0.4013	-0.0903	0.424	-0.2311	0.6713	0	0.6847
961	SC9	S033	SCS0	0	0.2389	-0.623	-0.077	-0.6168	0.0955	-0.458	-0.1031	-0.4262	-0.0303	-0.6297	-0.0232	0	0.1468
962	SC9	SD6	SCSD	0	0.5222	-0.5388	0.2049	-0.5263	0.457	-0.3983	0.0345	-0.2376	0.3351	-0.591	0.3523	0	0.4875
963	SC9	SD8	SCSD	0.0468	0.5577	0.294	0.4688	0.1168	0.4514	-0.0274	0.3495	-0.1322	0.5225	-0.0523	0.5176	0	0.5164
964	SC9	S43	SCS4	0	0.5	-0.3586	0.3938	-0.2745	0.4588	-0.4663	0.2598	-0.3664	0.079	-0.5061	0.2083	0	0.4277
965	SC9	S72	SCS7	0	0.5816	-0.2959	0.4977	-0.4668	0.4723	-0.2295	0.2989	-0.1409	0.4252	-0.5729	0.4679	0	0.5426
966	SC9	SE0	SCSE	0	0.5	-0.2029	0.408	-0.3481	0.3243	-0.1645	0.2633	-0.3096	0.2712	-0.4837	0.3968	0	0.5
967	S87	S88	S8S8	0	0.625	-0.5971	0.2982	-0.7061	0.3688	-0.341	0.1714	-0.6866	0.2998	-0.4829	0.3151	0	0.5448
968	S87	S89	S8S8	0	0.6022	-0.5	0.3576	-0.6289	0.446	-0.2286	0.1813	-0.6453	0.3367	-0.3528	0.4751	0	0.5955
969	S87	S94	S8S9	0.0935	0.7071	-0.1306	0.4542	-0.1679	0.5648	-0.128	0.6214	-0.1846	0.6038	-0.0955	0.5638	0.0578	0.7071
970	S87	S95	S8S9	0	0.8169	-0.4546	0.5748	-0.424	0.6309	-0.1925	0.6987	-0.1847	1.7701	-0.1742	0.7925	0	0.825
971	S87	SD0	S8SD	0	0.6698	-0.4009	0.4141	-0.5613	0.5218	-0.2789	0.3469	-0.7017	0.3065	-0.4346	0.5154	0	0.674
972	S87	S69	S8S6	0	0.3629	-1.1529	0.2363	-1.2216	0.159	-0.4332	0.1575	-0.9166	-0.0345	-0.7143	0.1269	0	0.3091
973	S87	SC3	S8SC	0	0.7071	-0.3217	0.4235	-0.4757	0.5653	-0.1779	0.4334	-0.5773	0.4423	-0.2854	0.5494	0	0.7071
974	S87	SA3	S8SA	0.0836	0.7071	-0.1311	0.4524	-0.0259	0.6097	-0.099	0.5735	0.0341	0.6655	0.0112	0.5867	0	0.7071
975	S87	SA4	S8SA	0	0.5923	-0.6592	0.3984	-0.8578	0.4473	-0.234	0.2589	-0.7605	0.2979	-0.4497	0.4584	0	0.5092
976	S87	S70	S8S7	0	0.4923	-0.7108	0.2647	-0.6892	0.2727	-0.3333	0.1689	-0.3639	0.469	-0.4099	0.3338	0	0.3564
977	S87	S53	S8S5	0	0.6691	-0.5199	0.3715	-0.4921	0.4358	-0.2453	0.4921	-0.3648	1.5362	-0.3134	0.5891	0	0.6549
978	S87	S74	S8S7	0	0.4976	-0.7839	0.0642	-0.9537	0.2272	-0.5258	0.0665	-0.9039	-0.0195	-0.6389	0.3537	0	0.4465
979	S87	S46	S8S4	0	0.6142	-0.536	0.2955	-0.5059	0.3102	-0.3687	0.1974	-0.283	0.4427	-0.388	0.2708	0	0.5753
980	S87	S51	S8S5	0	0.5246	-0.7406	0.3175	-1.0299	0.3785	-0.4188	0.2723	-0.9944	0.196	-0.5657	0.437	0	0.4483
981	S87	S54	S8S5	0	0.5337	-0.5927	0.34	-0.7497	0.3995	-0.3217	0.218	-0.7857	0.1588	-0.5317	0.4038	0	0.5219
982	S87	S26	S8S2	0	0.3983	-0.8619	0.1782	-1.042	0.1791	-0.4349	0.1604	-0.7846	0.1961	-0.7597	0.1764	0	0.3673
983	S87	S25	S8S2	0.0969	0.7071	-0.1035	0.5084	-0.3065	0.6761	-0.0509	0.5636	-0.6076	0.4061	-0.1919	0.6717	0	0.7071
984	S87	S27	S8S2	0	0.7769	-0.3392	0.4355	-0.278	0.5916	-0.1901	0.5205	-0.2037	0.9579	-0.1764	0.6921	0	0.741
985	S87	S28	S8S2	0	0.5669	-0.5708	0.3907	-0.5517	0.3635	-0.3483	0.2052	-0.4553	0.3169	-0.4628	0.3463	0	0.5254
986	S87	S34	S8S3	0	0.75	-0.3957	0.7424	-0.5892	0.7245	-0.2173	0.5976	-0.708	0.3702	-0.304	0.6627	0	0.7385
987	S87	S33	S8S3	0.0133	0.7383	-0.334	0.5167	-0.5153	0.6134	-0.2067	0.4507	-0.5822	0.4198	-0.2756	0.6812	0	0.6953
988	S87	S03	S8S0	0	0.6152	-0.4627	0.3371	-0.3859	0.3794	-0.2388	0.3122	-0.0865	0.5865	-0.2298	0.442	0	0.5933
989	S87	S01	S8S0	0	0.5959	-0.5077	0.3428	-0.6347	0.4351	-0.4353	0.2629	-0.6452	0.3351	-0.4095	0.4375	0	0.5903
990	S87	S00	S8S0	0	0.739	-0.331	0.5547	-0.4861	0.6006	-0.2243	0.6429	-0.6548	0.5168	-0.3688	0.6421	0	0.7227
991	S87	S31	S8S3	0.3223	0.8634	-0.043	0.861	0.0229	0.825	-0.0118	0.8765	0.0508	0.6731	0.1223	0.8046	0	0.8046
992	S87	S32	S8S3	0	0.6761	-0.4522	0.5181	-0.4323	0.5358	-0.1926	0.495	-0.1029	0.5999	-0.2227	0.6271	0	0.6525
993	S87	S078	S8S0	0.1627	0.9277	-0.2009	0.8049	-0.1049	0.8452	-0.0999	0.8397	0.0001	1.9715	0.0474	0.9244	0	0.9244
994	S87	BE423	S8BE	0	0.4627	-0.837	0.3276	-0.7755	0.2315	-0.2968	0.1445	-0.3648	0.4721	-0.3689	0.3142	0	0.3651
995	S87	S09	S8S0	0	0.605	-0.5952	0.179	-0.762	0.3664	-0.3784	0.1822	-0.7676	0.1889	-0.4781	0.438	0	0.5341
996	S87	S033	S8S0	0.0649	0.7396	-0.4901	0.5202	-0.5231	0.5597	-0.2168	0.54	-0.2533	0.5726	-0.2475	0.6059	0	0.6139
997	S87	SD6	S8SD	0	0.3938	-0.9613	0.3043	-1.1199	0.2124	-0.7025	0.0218	-0.9429	-0.1059	-0.6859	0.2554	0	0.2822
998	S87	SD8	S8SD	0	0.5394	-0.5622	0.2916	-0.7161	0.3691	-0.2501	0.1154	-0.6933	0.3029	-0.4534	0.3596	0	0.5338
999	S87	S43	S8S4	0	0.7288	-0.256	0.5946	-0.2435	0.6515	-0.1977	0.7759	-0.1924	0.6029	-0.1087	0.6865	0	0.7071
1000	S87	S72	S8S7	0	0.2618	-1.0841	0.2588	-1.1813	0.1311	-0.5092	-0.0484	-0.9694	-0.1535	-0.7511	-0.0747	0	0.2153
1001	S87	SE0	S8SE	0	0.6872	-0.4921	0.3912	-0.6238	0.4362	-0.1808	0.2193	-0.6622	0.3365	-0.4102	0.4159	0	0.6129
1002	S88	S89	S8S8	0	0.5318	-0.2179	0.5085	-0.1743	0.4922	-0.1792	0.0927	-0.1505	0.4378	-0.2809	0.5611	0	0.4976
1003	S88	S94	S8S9	0	0.2882	-0.2419	0.4362	-0.2122	0.3933	-0.3929	-0.0665	-0.299	0.163	-0.4934	0.2762	0	0.2076
1004	S88	S95	S8S9	0	0.3228	-0.7734	0.2076	-0.9603	0.1295	-0.366	0.0667	-0.7512	0.2205	-0.61	0.2114	0	0.2439
1005	S88	SD0	S8SD	0	0.4754	-0.3454	0.2158	-0.3093	0.2472	-0.2666	0.2549	-0.2829	0.4134	-0.4414	0.2587	0	0.3796
1006	S88	S69	S8S6	0	0.0178	-0.4262	0.1594	-0.4582	0.0689	-0.2567	-0.094	-0.3333	0.165	-0.5525	0.1607	0	0
1007	S88	SC3	S8SC	0	0.6238	-0.1041	0.5588	-0.0705	0.5579	-0.1613	0.6816	-0.0847	0.5853	-0.2248	0.5982	0	0.5735
1008	S88	SA3	S8SA	0	0.6155	-0.2332	0.6762	-0.2008	0.6153	-0.3085	0.2307	-0.2585	0.228	-0.4074	0.4631	0	0.5
1009	S88	SA4	S8SA	0	0.4264	-0.5381	0.3367	-0.5361	0.2436	-0.3267	0.075	-0.3924	0.3312	-0.5243	0.3959	0	0.3898
1010	S88	S70	S8S7	0	0.5	-0.1453	0.6053	-0.1644	0.507	-0.2106	0.1478	-0.2651	0.2409	-0.3634	0.4497	0	0.5
1011	S88	S53	S8S5	0	0.4843	-0.5961	0.3419	-0.7785	0.3173	-0.3718	0.4404	-0.7451	0.262	-0.6634	0.1844	0	0.3943
1012	S88	S74	S8S7	0	0.4421	-0.2526	0.5398	-0.2109	0.4957	-0.2282	0.1366	-0.2868	0.2447	-0.3902	0.4	0	0.4103
1013	S88	S46	S8S4	0	0.6022	-0.1598	0.4384	-0.0688	0.5782	-0.2445	0.397	-0.2953	0.2198	-0.3571	0.4112	0	0.6013
1014	S88	S51	S8S5	0	0.5954	-0.4387	0.5417	-0.6212	0.5884	-0.2865	0.2152	-0.6613	0.3391	-0.518	0.4771	0	0.5476
1015	S88	S54	S8S5	0	0.7221	-0.2064	0.5263	-0.0959	0.626	-0.1469	0.5876	-0.132	0.576	-0.1779	0.5422	0	0.6859
1016	S88	S26	S8S2	0	0.603	-0.4726	0.1878	-0.4644	0.3344	-0.2482	0.2626	-0.2635	0.4919	-0.4694	0.3463	0	0.5363
1017	S88	S25	S8S2	0	0.498	-0.2425	0.4294	-0.1757	0.457	-0.2087	0.111	-0.2552	0.3026	-0.3314	0.3798	0	0.4431
1018	S88	S27	S8S2	0	0.4797	-0.2801	0.227	-0.2201	0.3242	-0.1814	0.0855	-0.3446	0.1512	-0.3471	0.2028	0	0.4758
1019	S88	S28	S8S2	0	0.5445	-0.1312	0.6396	-0.2156	0.66	-0.2003	0.4415	-0.3699	0.1192	-0.4805	0.4338	0	0.5983
1020	S88	S34	S8S3	0	0.4793	-0.3481	0.4165	-0.4053	0.3258	-0.3582	0.1355	-0.3615	0.3518	-0.4789	0.4425	0	0.4382
1021	S88	S33	S8S3	0.0384	0.7845	-0.0739	0.7425	0.0409	0.7769	-0.1346	0.434	-0.0196	0.5116	-0.0648	0.7511	0	0.7542
1022	S88	S03	S8S0	0.0229	0.8064	-0.2825	0.8354	-0.2361	0.776	-0.2076	0.7504	-0.1674	0.5427	-0.3383	0.7878	0	0.7492
1023	S88	S01	S8S0	0	0.7186	-0.2031	0.7425	-0.1409	0.6983	-0.2563	0.3484	-0.1308	0.4195	-0.2906	0.668	0	0.6599
1024	S88	S00	S8S0	0	0.3151	-0.3774	0.2777	-0.3571	0.3137	-0.3303	-0.0577	-0.3357	0.1825	-0.5272	0.2338	0	0.2329
1025	S88	S31	S8S3	0	0.6109	-0.3574	0.44	-0.2808	0.6005	-0.2691	0.116	-0.2772	0.2629	-0.3503	0.4252	0	0.5053
1026	S88	S32	S8S3	0	0.6083	0.2278	0.5151	0.1253	0.6274	-0.1209	0.2744	-0.1629	0.3768	-0.1225	0.5717	0	0.6016
1027	S88	S078	S8S0	0	0.739	-0.3147	0.4306	-0.4739	0.5914	-0.1418	0.5416	-0.5338	0.5924	-0.339	0.523	0	0.6527
1028	S88	BE423	S8BE	0.012	0.6502	-0.5727	0.4582	-0.6362	0.4905	-0.271	0.5773	-0.3922	0.4207	-0.5	0.4388	0	0.5385
1029	S88	S09	S8S0	0	0.4683	-0.2404	0.4384	-0.1745	0.4702	-0.2214	0.0743	-0.2583	0.3038	-0.3138	0.4013	0	0.3693
1030	S88	S033	S8S0	0	0.6519	-0.167	0.3921	-0.0443	0.4425	-0.1585	0.183	-0.2002	0.294	-0.1574	0.4142	0	0.6109
1031	S88	SD6	S8SD	0	0.6662	-0.1423	0.6086	-0.0651	0.6132	-0.234	0.6832	-0.2203	0.4884	-0.2482	0.5153	0	0.6016
1032	S88	SD8	S8SD	0.1372	0.7629	-0.0369	0.6142	-0.0504	0.7168	-0.041	0.7649	0.122	0.8204	-0.0332	0.7447	0	0.7614
1033	S88	S43	S8S4	0	0.2971	-0.2414	0.4432	-0.1905	0.4723	-0.3473	-0.0043	-0.2873	0.1683	-0.4055	0.327	0	0.2478
1034	S88	S72	S8S7	0	0.2793	-0.2557	0.2995	-0.376	0.1934	-0.2564	-0.0304	-0.3389	0.1818	-0.5597	0.2533	0	0.2312
1035	S88	SE0	S8SE	0	0.7553	-0.0742	0.7482	-0.1576	0.7061	-0.1211	0.2867	-0.1019	0.494	-0.1875	0.7481	0	0.7134
1036	S89	S94	S8S9	0	0.5	0.2949	0.4673	0.0427	0.3965	-0.2462	0.1589	-0.2214	0.2364	-0.1889	0.4911	0	0.5
1037	S89	S95	S8S9	0	0.3584	-0.7324	-0.0579	-0.9297	0.0671	-0.2587	-0.0346	-0.7433	0.2165	-0.5127	0.2845	0	0.2702
1038	S89	SD0	S8SD	0	0.3742	-0.351	0.3526	-0.3169	0.2641	-0.2304	0.0271	-0.3206	0.191	-0.4416	0.3031	0	0.2821
1039	S89	S69	S8S6	0.0477	0.7137	-0.2154	0.6426	-0.1929	0.5227	-0.088	0.8709	-0.0513	1.1984	-0.221	0.5836	0	0.613
1040	S89	SC3	S8SC	0	0.6294	-0.0719	0.5055	-0.1479	0.4556	-0.1702	0.1701	-0.1211	0.4146	-0.1686	0.6323	0	0.6237
1041	S89	SA3	S8SA	0	0.5657	0.2974	0.4696	0.0533	0.5006	-0.2275	0.3346	-0.1899	0.3075	-0.1489	0.5564	0	0.5525
1042	S89	SA4	S8SA	0	0.7822	-0.4583	0.573	-0.5048	0.5772	-0.1529	0.7848	-0.1799	0.9583	-0.2946	0.6916	0	0.6976
1043	S89	S70	S8S7	0	0.4521	-0.2189	0.3864	-0.1994	0.2358	-0.1881	0.5065	-0.2434	0.6542	-0.2577	0.3742	0	0.5
1044	S89	S53	S8S5	0	0.2171	-0.7646	-0.138	-0.9751	-0.0514	-0.3301	-0.0901	-0.8313	-0.0044	-0.6642	0.0474	0	0.1852
1045	S89	S74	S8S7	0	0.6887	-0.1129	0.8061	-0.0587	0.6656	-0.192	0.6414	-0.2224	0.4115	-0.1486	0.6657	0	0.6026
1046	S89	S46	S8S4	0	0.3602	-0.4074	0.311	-0.4514	0.4201	-0.3394	0.0481	-0.3621	0.1066	-0.482	0.3091	0	0.3289
1047	S89	S51	S8S5	0	0.5677	-0.3109	0.516	-0.5229	0.5456	-0.2435	0.1549	-0.647	0.3383	-0.3914	0.5884	0	0.5404
1048	S89	S54	S8S5	0	0.5542	-0.1613	0.4962	-0.1446	0.5335	-0.154	0.207	-0.2319	0.3518	-0.2546	0.5086	0	0.5216
1049	S89	S26	S8S2	0	0.5533	-0.6667	0.6012	-0.6544	0.5175	-0.2197	0.3577	-0.3134	0.3698	-0.5785	0.5048	0	0.5771
1050	S89	S25	S8S2	0	0.492	-0.3329	0.3699	-0.2674	0.4764	-0.251	0.0736	-0.2666	0.3178	-0.2913	0.5025	0	0.4627
1051	S89	S27	S8S2	0	0.6205	-0.1309	0.3946	-0.0194	0.5445	-0.0822	0.4207	-0.2453	0.3628	-0.0629	0.4852	0	0.615
1052	S89	S28	S8S2	0	0	-0.2807	0.2314	-0.2755	0.144	-0.415	-0.1224	-0.4001	-0.1562	-0.5855	-0.081	0	0
1053	S89	S34	S8S3	0	0.6041	-0.3628	0.3572	-0.4097	0.3125	-0.2984	0.0111	-0.3404	0.3583	-0.3635	0.5366	0	0.5571
1054	S89	S33	S8S3	0.0066	0.7794	-0.0471	0.6433	0.0671	0.6983	-0.0953	0.4053	0.0228	0.5116	0.1041	0.7649	0	0.737
1055	S89	S03	S8S0	0	0.4764	-0.4679	0.1939	-0.4578	0.3241	-0.2592	0.0101	-0.283	0.2621	-0.4037	0.3858	0	0.4218
1056	S89	S01	S8S0	0	0.7285	0.3486	0.5304	0.0993	0.4976	-0.1415	0.2515	-0.0624	0.4288	-0.0066	0.6689	0	0.6649
1057	S89	S00	S8S0	0	0.423	-0.2884	0.4236	-0.2821	0.2872	-0.2008	0.0414	-0.2981	0.2205	-0.3349	0.3968	0	0.3534
1058	S89	S31	S8S3	0	0.5653	-0.2529	0.515	-0.1949	0.573	-0.1423	0.2328	-0.219	0.3015	-0.1771	0.5543	0	0.5413
1059	S89	S32	S8S3	0	0.6189	-0.2024	0.5342	-0.1285	0.5588	-0.1612	0.5985	-0.1583	0.743	-0.1287	0.5688	0	0.5643
1060	S89	S078	S8S0	0	0.6504	-0.4067	0.7082	-0.5286	0.6252	-0.2487	0.5819	-0.6044	0.4601	-0.4064	0.5556	0	0.6383
1061	S89	BE423	S8BE	0	0.4	-0.7292	0.2821	-0.7506	0.1899	-0.31	0.3928	-0.4464	0.2586	-0.4662	0.3109	0	0.3354
1062	S89	S09	S8S0	0	0.5929	-0.0786	0.5611	0.0034	0.6003	-0.1139	0.1969	-0.1923	0.3549	-0.0521	0.6116	0	0.5725
1063	S89	S033	S8S0	0	0.5916	-0.4037	0.3232	-0.4087	0.3952	-0.2198	0.064	-0.259	0.2629	-0.2886	0.4134	0	0.4043
1064	S89	SD6	S8SD	0	0.3943	-0.3981	0.2966	-0.4473	0.3006	-0.3154	-0.0318	-0.3206	0.1932	-0.4344	0.3606	0	0.2575
1065	S89	SD8	S8SD	0.1566	0.8697	-0.0166	0.8249	0.0931	0.8568	0.1135	0.9176	0.2534	1.3259	0.0566	0.8766	0	0.8603
1066	S89	S43	S8S4	0	0.372	-0.217	0.3941	-0.1786	0.3468	-0.3303	-0.0216	-0.2733	0.176	-0.322	0.4019	0	0.2728
1067	S89	S72	S8S7	0	0.2042	-0.3672	0.3676	-0.4695	0.2311	-0.2565	0.1087	-0.3243	0.2136	-0.555	0.2773	0	0.3385
1068	S89	SE0	S8SE	0	0.7047	-0.0889	0.8359	-0.0393	0.7488	-0.0991	0.4141	-0.0627	0.5415	-0.0755	0.7773	0	0.6891
1069	S94	S95	S9S9	0	0.6087	-0.3724	0.3095	-0.3462	0.3899	-0.2853	0.5828	-0.0408	0.6136	-0.2229	0.4865	0	0.6125
1070	S94	SD0	S9SD	0	0.6083	-0.182	0.8117	-0.1456	0.6569	-0.3491	0.6125	-0.349	0.0828	-0.4214	0.4262	0	0.5657
1071	S94	S69	S9S6	0	0.5035	-0.1117	0.509	-0.11	0.4619	-0.2658	0.2914	-0.3051	0.1318	-0.2433	0.3514	0	0.5
1072	S94	SC3	S9SC	0	0.6539	0.3384	0.5887	0.1344	0.5821	-0.1199	0.2754	-0.1834	0.2745	-0.094	0.588	0	0.568
1073	S94	SA3	S9SA	0.2	1	0.474	1	0.3986	1	0.2106	1	0.0328	0.4423	0.247	1	0.2394	1
1074	S94	SA4	S9SA	0	0.5912	-0.1074	0.4491	-0.0689	0.4139	-0.2027	0.2265	-0.1793	0.2914	-0.1579	0.4813	0	0.542
1075	S94	S70	S9S7	0	0.6452	-0.1778	0.6181	-0.1097	0.5944	-0.2634	0.19	-0.0942	0.3309	-0.2369	0.5979	0	0.5986
1076	S94	S53	S9S5	0	0.5453	-0.3839	0.342	-0.3663	0.4116	-0.2905	0.311	-0.207	0.4411	-0.3154	0.3254	0	0.5
1077	S94	S74	S9S7	0	0.5186	-0.107	0.5054	-0.0467	0.5154	-0.288	0.1513	-0.3158	0.0982	-0.2737	0.3653	0	0.5
1078	S94	S46	S9S4	0.2057	0.7123	0.3403	0.6724	0.2385	0.6983	0.0708	0.6749	-0.1414	0.2446	-0.0029	0.5512	0.1607	0.6942
1079	S94	S51	S9S5	0	0.2389	-0.3868	0.383	-0.673	0.2745	-0.5243	-0.0059	-0.7993	-0.0271	-0.6205	0.1532	0	0.3289
1080	S94	S54	S9S5	0	0.3282	-0.3842	0.6809	-0.3563	0.473	-0.5443	0.2664	-0.4064	-0.0536	-0.6091	0.2122	0	0.2798
1081	S94	S26	S9S2	0	0.0662	-0.397	0.3162	-0.4516	0.1091	-0.5426	0.0083	-0.3793	-0.0637	-0.6969	-0.0385	0	0.1162
1082	S94	S25	S9S2	0	0.462	-0.1458	0.3955	-0.1153	0.3039	-0.299	0.0669	-0.3445	-0.0032	-0.3256	0.1905	0	0.5
1083	S94	S27	S9S2	0	0.3791	-0.4036	0.2923	-0.4101	0.3972	-0.4262	0.0511	-0.4299	0.0855	-0.4397	0.2549	0	0.3369
1084	S94	S28	S9S2	0	0.5209	-0.2222	0.5568	-0.1241	0.6453	-0.3372	0.0831	-0.2566	0.1289	-0.4485	0.2417	0	0.4881
1085	S94	S34	S9S3	0	0.6527	-0.0875	0.6787	-0.036	0.6335	-0.2642	0.446	-0.1761	0.3259	-0.177	0.6055	0	0.6275
1086	S94	S33	S9S3	0	0.4382	-0.2201	0.3947	-0.1642	0.3285	-0.367	0.0086	-0.2684	0.2052	-0.3525	0.3851	0	0.3956
1087	S94	S03	S9S0	0	0.7128	-0.2295	0.589	-0.1868	0.5882	-0.2892	0.4865	-0.1305	0.319	-0.2653	0.5786	0	0.6416
1088	S94	S01	S9S0	0	0.8363	0.4282	0.9295	0.2673	0.8783	-0.0419	0.8935	-0.1357	0.3997	0.0465	0.8596	0	0.8377
1089	S94	S00	S9S0	0.0209	0.6957	0.2905	0.8315	0.1347	0.7458	-0.1423	0.6637	-0.281	0.2222	-0.1753	0.62	0	0.7105
1090	S94	S31	S9S3	0	0.7611	-0.0386	0.6241	-0.0183	0.7043	-0.2086	0.3493	-0.1032	0.3188	-0.1092	0.6556	0	0.7036
1091	S94	S32	S9S3	0	0.5	-0.1992	0.4773	-0.141	0.4488	-0.3165	0.0691	-0.153	0.2616	-0.2942	0.4623	0	0.4087
1092	S94	S078	S9S0	0	0.5626	-0.3915	0.3636	-0.3827	0.373	-0.4076	0.2146	-0.3239	0.4735	-0.3827	0.3443	0	0.5404
1093	S94	BE423	S9BE	0	0.5132	-0.4638	0.4032	-0.4545	0.424	-0.3592	0.1796	-0.1376	0.3177	-0.3393	0.4591	0	0.5
1094	S94	S09	S9S0	0	0.4375	-0.1424	0.4009	-0.1127	0.3067	-0.3173	0.032	-0.3532	-0.0262	-0.3242	0.1958	0	0.5
1095	S94	S033	S9S0	0.2729	0.8342	-0.049	0.7301	0.18	0.827	-0.0767	0.8175	0.1089	0.5358	0.1441	0.7367	0.2348	0.8452
1096	S94	SD6	S9SD	0	0.6302	0.2782	0.5316	0.2197	0.5992	-0.1314	0.354	-0.2548	0.1734	-0.0654	0.4565	0	0.5985
1097	S94	SD8	S9SD	0	0.1568	-0.3589	0.3572	-0.3501	0.1905	-0.503	-0.0306	-0.3331	0.1282	-0.6157	0.2116	0	0.0264
1098	S94	S43	S9S4	0.2199	1	0.0152	1	0.2194	1	-0.1093	1	0.0787	0.428	0.0916	1	0	1
1099	S94	S72	S9S7	0	0.3485	-0.1694	0.4376	-0.1245	0.4335	-0.3184	0.0853	-0.3434	0.0595	-0.4492	0.1949	0	0.3447
1100	S94	SE0	S9SE	0	0.2065	-0.1499	0.3875	-0.1665	0.2445	-0.4137	0.041	-0.2831	0.1718	-0.522	0.2692	0	0.2065
1101	S95	SD0	S9SD	0	0.4454	-0.8794	0.179	-1.0284	0.2828	-0.5369	0.2231	-0.8648	0.1418	-0.7512	0.2773	0	0.4416
1102	S95	S69	S9S6	0	0.2225	-0.9356	-0.2567	-1.1227	-0.1267	-0.3332	-0.1	-0.8539	-0.0098	-0.6241	0.0206	0	0.1863
1103	S95	SC3	S9SC	0	0.3748	-0.8047	0.0225	-1.0224	0.1158	-0.384	0.1148	-0.8095	0.2009	-0.6193	0.2836	0	0.353
1104	S95	SA3	S9SA	0	0.3806	-0.6727	-0.1149	-0.6798	-0.0351	-0.5562	-0.0171	-0.3958	0.4338	-0.4951	0.2126	0	0.3019
1105	S95	SA4	S9SA	0	0.4011	-0.9987	0.2113	-1.1311	0.1826	-0.2387	0.1534	-0.8022	0.2452	-0.5654	0.3459	0	0.3626
1106	S95	S70	S9S7	0	0.6128	-0.6145	0.3937	-0.5506	0.4668	-0.1696	0.3339	-0.0684	0.6323	-0.2329	0.5409	0	0.6021
1107	S95	S53	S9S5	0.4004	0.9186	0.3699	0.9425	0.2742	0.906	0.4543	0.9443	0.2312	2.139	0.3865	0.9339	0.427	0.9093
1108	S95	S74	S9S7	0	0.3517	-0.7257	0.1978	-0.8803	0.1986	-0.3585	0.0626	-0.7864	0.0867	-0.536	0.2238	0	0.2887
1109	S95	S46	S9S4	0	0.4768	-0.7011	-0.1831	-0.7013	-0.027	-0.361	0.0018	-0.3345	0.3683	-0.4858	0.1135	0	0.4454
1110	S95	S51	S9S5	0	0.3333	-0.9879	0.1388	-1.2947	0.1165	-0.4328	0.0563	-1.055	0.0743	-0.6511	0.1694	0	0.2203
1111	S95	S54	S9S5	0	0.3311	-0.8109	0.1466	-0.9694	0.1176	-0.4122	0.4779	-0.7863	0.3979	-0.6452	0.107	0	0.2667
1112	S95	S26	S9S2	0	0.5882	-0.4549	0.3323	-0.7128	0.292	-0.1354	0.4547	-0.6414	0.4442	-0.504	0.3453	0	0.5864
1113	S95	S25	S9S2	0	0.5373	-0.6348	0.088	-0.8116	0.2833	-0.2728	0.2081	-0.7397	0.1814	-0.4831	0.3038	0	0.4846
1114	S95	S27	S9S2	0	0.4816	-0.5727	0.0136	-0.5729	0.0663	-0.2138	0.3002	-0.4346	0.3937	-0.3063	0.1769	0	0.3474
1115	S95	S28	S9S2	0	0.501	-0.5611	0.2347	-0.5338	0.2572	-0.4222	0.3055	-0.2907	0.422	-0.5385	0.2326	0	0.4799
1116	S95	S34	S9S3	0	0.5871	-0.7018	0.3741	-0.856	0.4457	-0.2613	0.5121	-0.7176	0.4061	-0.4517	0.486	0	0.5477
1117	S95	S33	S9S3	0	0.5468	-0.5108	0.3605	-0.6639	0.3643	-0.2962	0.422	-0.605	0.3886	-0.3694	0.4644	0	0.5
1118	S95	S03	S9S0	0	0.6049	-0.4544	0.3614	-0.4223	0.3159	-0.1687	0.3027	-0.1189	0.5523	-0.1413	0.4412	0	0.5247
1119	S95	S01	S9S0	0	0.2324	-0.903	0.1814	-1.0658	0.0474	-0.6869	0.027	-0.8526	0.1156	-0.657	0.1709	0	0.1525
1120	S95	S00	S9S0	0	0.5704	-0.6523	0.3506	-0.9341	0.2772	-0.5648	0.556	-0.834	0.4132	-0.671	0.5054	0	0.5864
1121	S95	S31	S9S3	0	0.5061	-0.4914	0.0601	-0.4739	0.1607	-0.247	0.1179	-0.1647	0.5267	-0.3096	0.3438	0	0.4789
1122	S95	S32	S9S3	0	0.5697	-0.6266	0.376	-0.5859	0.3453	-0.1994	0.6245	-0.0571	0.8258	-0.3045	0.4623	0	0.5399
1123	S95	S078	S9S0	0	0.5989	-0.7018	-0.131	-0.6698	0.094	-0.3314	0.2252	-0.4123	1.5001	-0.4642	0.4543	0	0.5444
1124	S95	BE423	S9BE	0	0.4945	-0.6684	-0.1071	-0.6557	0.0869	-0.2851	0.3903	-0.3	0.7028	-0.3249	0.3761	0	0.4541
1125	S95	S09	S9S0	0	0.5343	-0.6832	0.3548	-0.7933	0.4163	-0.2426	0.2965	-0.7217	0.2232	-0.4533	0.3968	0	0.5195
1126	S95	S033	S9S0	0.1526	0.7697	-0.4753	0.4553	-0.4703	0.5412	-0.1315	0.6026	0.0065	0.9509	-0.1963	0.6662	0	0.6937
1127	S95	SD6	S9SD	0	0.2525	-0.9312	0.1058	-1.0927	0.035	-0.5879	0.0176	-0.8364	0.042	-0.6693	0.0535	0	0.1918
1128	S95	SD8	S9SD	0	0.2046	-0.8058	-0.1566	-1.0005	-0.0333	-0.2715	-0.067	-0.7705	0.1752	-0.6056	0.154	0	0.1772
1129	S95	S43	S9S4	0	0.6297	-0.3163	0.4279	-0.2781	0.4659	-0.2254	0.6176	-0.0002	0.6337	-0.1762	0.5253	0	0.6357
1130	S95	S72	S9S7	0	0.1981	-1.0371	0.0908	-1.1825	-0.0139	-0.3779	0.0035	-0.868	-0.0179	-0.7468	-0.0665	0	0.1033
1131	S95	SE0	S9SE	0	0.2881	-0.7634	0.2067	-0.9493	0.1293	-0.251	0.0659	-0.7446	0.2198	-0.5875	0.2443	0	0.2288
1132	SD0	S69	SDS6	0	0.4444	-0.524	0.3256	-0.5408	0.2467	-0.241	0.1938	-0.2504	0.3125	-0.5447	0.2525	0	0.3333
1133	SD0	SC3	SDSC	0	0.5218	-0.1267	0.4933	-0.0637	0.5231	-0.1637	0.1878	-0.2164	0.3333	-0.2355	0.483	0	0.5241
1134	SD0	SA3	SDSA	0	0.6674	-0.3423	0.8276	-0.2461	0.7468	-0.3378	0.6691	-0.3522	0.171	-0.425	0.4956	0	0.6131
1135	SD0	SA4	SDSA	0	0.4695	-0.3944	0.3684	-0.4309	0.2982	-0.203	0.0786	-0.2836	0.2667	-0.4476	0.331	0	0.5
1136	SD0	S70	SDS7	0	0.4989	-0.5875	0.5922	-0.6258	0.358	-0.4542	0.5797	-0.4345	0.3255	-0.7911	0.4888	0	0.4979
1137	SD0	S53	SDS5	0	0.4278	-0.8088	0.221	-0.9637	0.2726	-0.4771	0.1991	-0.7981	0.1767	-0.7674	0.2176	0	0.4104
1138	SD0	S74	SDS7	0	0.6811	-0.106	0.5536	-0.1145	0.6357	-0.1916	0.4758	-0.1208	0.4557	-0.3217	0.6996	0	0.6737
1139	SD0	S46	SDS4	0	0.5	-0.5537	0.4512	-0.5719	0.3845	-0.4258	0.3197	-0.3328	0.0964	-0.6253	0.05	0	0.4374
1140	SD0	S51	SDS5	0.0098	0.6699	-0.1621	0.5051	-0.1849	0.5668	-0.1727	0.5801	-0.0723	0.724	-0.2258	0.6633	0	0.6672
1141	SD0	S54	SDS5	0.1341	0.8667	-0.2287	0.8892	-0.1595	0.7926	-0.1281	0.7816	-0.0568	0.5971	-0.1769	0.8173	0	0.8358
1142	SD0	S26	SDS2	0	0.7778	-0.5101	0.4512	-0.5461	0.482	-0.283	0.6526	-0.0977	0.8219	-0.5354	0.4996	0	0.6992
1143	SD0	S25	SDS2	0	0.7463	-0.0971	0.5635	-0.0641	0.5573	-0.1257	0.3627	-0.1005	0.3904	-0.2406	0.6673	0	0.6681
1144	SD0	S27	SDS2	0	0.5145	-0.3737	0.2874	-0.3234	0.4009	-0.2179	0.1912	-0.2757	0.2718	-0.4501	0.4336	0	0.4555
1145	SD0	S28	SDS2	0	0.2162	-0.3971	0.1268	-0.4814	0.2245	-0.3938	-0.1244	-0.3644	0.0281	-0.7033	-0.0568	0	0.0801
1146	SD0	S34	SDS3	0	0.5425	-0.1706	0.3956	-0.086	0.3824	-0.2	0.1535	-0.2306	0.3073	-0.2473	0.4049	0	0.5347
1147	SD0	S33	SDS3	0	0.5683	-0.374	0.2756	-0.3545	0.3077	-0.3654	0.1545	-0.3227	0.2345	-0.5634	0.4873	0	0.5313
1148	SD0	S03	SDS0	0	0.5	-0.1995	0.3545	-0.1872	0.2279	-0.2395	0.4951	-0.3259	0.3496	-0.4002	0.1143	0	0.5
1149	SD0	S01	SDS0	0	0.6681	-0.2947	0.6175	-0.2051	0.6558	-0.323	0.5583	-0.2479	0.3437	-0.3333	0.5347	0	0.6212
1150	SD0	S00	SDS0	0.0916	0.845	-0.0896	0.8464	0.0603	0.8273	-0.0843	0.6071	-0.0046	0.4953	-0.0857	0.726	0	0.8185
1151	SD0	S31	SDS3	0	0.3172	-0.3949	0.3133	-0.3408	0.2721	-0.39	-0.0317	-0.3969	-0.0897	-0.4504	0.0433	0	0.0397
1152	SD0	S32	SDS3	0	0	-0.6246	-0.0756	-0.6528	-0.0002	-0.4531	-0.1911	-0.4366	-0.1969	-0.7335	-0.2113	0	0
1153	SD0	S078	SDS0	0	0.6396	-0.5205	0.4017	-0.6552	0.4787	-0.2687	0.4531	-0.6862	0.4097	-0.5033	0.4832	0	0.6086
1154	SD0	BE423	SDBE	0	0.2336	-0.7588	0.1525	-0.7374	0.0587	-0.3634	-0.0756	-0.4257	-0.044	-0.6056	-0.037	0	0.1215
1155	SD0	S09	SDS0	0	0.8141	-0.0853	0.815	-0.1064	0.7528	-0.1411	0.8183	-0.0791	0.6913	-0.2574	0.8425	0	0.8184
1156	SD0	S033	SDS0	0	0.1641	-0.7192	0.009	-0.7527	0.0472	-0.5763	-0.1268	-0.5741	-0.1571	-0.6981	-0.131	0	0.148
1157	SD0	SD6	SDSD	0	0.5318	-0.4074	0.4269	-0.4107	0.517	-0.4426	0.4002	-0.216	0.386	-0.5584	0.4561	0	0.5233
1158	SD0	SD8	SDSD	0	0.5	-0.297	0.4196	-0.254	0.3678	-0.1794	0.2807	-0.2589	0.4413	-0.2809	0.3941	0	0.5
1159	SD0	S43	SDS4	0	0.1979	-0.2776	0.2275	-0.2419	0.2266	-0.4522	-0.0733	-0.3821	-0.0777	-0.5336	0.0055	0	0.2956
1160	SD0	S72	SDS7	0	0.2541	-0.5109	0.327	-0.6428	0.1922	-0.3307	-0.0264	-0.3152	0.2491	-0.7121	0.1921	0	0.2002
1161	SD0	SE0	SDSE	0	0.2429	-0.3922	0.1179	-0.5019	0.0997	-0.3285	-0.066	-0.3693	0.157	-0.6554	0.2169	0	0.1164
1162	S69	SC3	S6SC	0	0.3438	-0.4845	0.0561	-0.4924	0.0566	-0.3061	-0.0859	-0.3416	0.1726	-0.4987	0.2535	0	0.2575
1163	S69	SA3	S6SA	0	0.5	-0.1394	0.3961	-0.1628	0.2352	-0.2973	0.2247	-0.3512	0.0145	-0.316	0.1769	0	0.5
1164	S69	SA4	S6SA	0.0911	0.6223	-0.0993	0.4466	-0.0477	0.5122	-0.0175	0.7458	-0.0103	0.9364	0.0048	0.5766	0	0.599
1165	S69	S70	S6S7	0	0.5555	-0.3679	0.4387	-0.3608	0.5133	-0.2111	0.572	-0.3237	0.6628	-0.3275	0.4161	0	0.5012
1166	S69	S53	S6S5	0	0.3256	-0.7296	-0.0723	-0.9313	0.0583	-0.2983	-0.0474	-0.7467	0.1443	-0.5867	0.114	0	0.2444
1167	S69	S74	S6S7	0	0.6418	-0.4966	0.3125	-0.5262	0.4516	-0.2214	0.072	-0.1632	0.363	-0.423	0.4658	0	0.5901
1168	S69	S46	S6S4	0.177	0.767	-0.1056	0.8071	-0.0308	0.7126	-0.1205	0.5796	-0.1613	0.2839	-0.1151	0.6162	0	0.7232
1169	S69	S51	S6S5	0	0.5975	-0.4072	0.4442	-0.4809	0.4524	-0.1824	0.4727	-0.0974	0.6921	-0.2865	0.527	0	0.5774
1170	S69	S54	S6S5	0	0.2993	-0.6777	0.2366	-0.6715	0.1644	-0.2712	-0.0237	-0.2856	0.2556	-0.6147	0.1599	0	0.2122
1171	S69	S26	S6S2	0	0.2209	-0.5047	0.0154	-0.5068	0.0694	-0.2359	-0.0706	-0.2628	0.2509	-0.471	0.2083	0	0.1954
1172	S69	S25	S6S2	0	0.8728	-0.5474	0.8725	-0.513	0.7623	-0.1798	0.8065	-0.133	0.578	-0.4228	0.831	0	0.8451
1173	S69	S27	S6S2	0	0.3205	-0.7535	-0.014	-0.7682	0.1546	-0.2921	-0.0267	-0.4814	0.0709	-0.5858	0.1178	0	0.2484
1174	S69	S28	S6S2	0	0.5641	-0.3308	0.4589	-0.3386	0.5224	-0.2484	0.2967	-0.2383	0.2259	-0.5302	0.3174	0	0.5357
1175	S69	S34	S6S3	0	0.6085	-0.4091	0.4444	-0.4436	0.5214	-0.2079	0.3158	-0.2074	0.3654	-0.2653	0.5445	0	0.5878
1176	S69	S33	S6S3	0	0.4708	-0.4986	0.3522	-0.5571	0.3803	-0.2861	0.2544	-0.295	0.2739	-0.4821	0.4504	0	0.4189
1177	S69	S03	S6S0	0	0.45	-0.3295	0.3686	-0.3334	0.1818	-0.2777	0.1192	-0.3908	-0.0095	-0.3936	0.2028	0	0.4357
1178	S69	S01	S6S0	0	0.5	-0.2213	0.3868	-0.2012	0.2371	-0.3294	0.239	-0.2736	0.2538	-0.3269	0.3894	0	0.5
1179	S69	S00	S6S0	0	0.5005	-0.4354	0.4206	-0.4151	0.3391	-0.189	0.0723	-0.2066	0.3105	-0.3421	0.4118	0	0.4499
1180	S69	S31	S6S3	0	0.3742	-0.4443	0.4009	-0.451	0.3603	-0.3608	0.2314	-0.3728	0.0442	-0.4674	0.3049	0	0.4118
1181	S69	S32	S6S3	0	0.5259	-0.3299	0.4723	-0.339	0.4034	-0.2785	0.6403	-0.3436	0.6388	-0.4132	0.3702	0	0.5074
1182	S69	S078	S6S0	0	0.3211	-1.0682	0.0975	-1.2419	0.0512	-0.449	0.083	-0.9333	-0.0969	-0.8387	-0.02	0	0.2828
1183	S69	BE423	S6BE	0	0.5613	-0.4869	0.406	-0.5134	0.4357	-0.1412	0.2635	-0.3285	0.1502	-0.1806	0.3908	0	0.5404
1184	S69	S09	S6S0	0	0.404	-0.5159	0.2045	-0.5647	0.2168	-0.2779	-0.0208	-0.2259	0.2943	-0.4781	0.3214	0	0.3225
1185	S69	S033	S6S0	0	0.5342	-0.4071	0.2057	-0.3799	0.2542	-0.273	0.0276	-0.3362	0.082	-0.3714	0.2506	0	0.3934
1186	S69	SD6	S6SD	0	0.7407	-0.245	0.5916	-0.1655	0.664	-0.2051	0.2273	-0.042	0.4114	-0.1882	0.654	0	0.7025
1187	S69	SD8	S6SD	0.0762	0.571	-0.1493	0.3896	-0.1667	0.389	0.0849	0.786	-0.0199	1.1904	-0.2955	0.4541	0	0.5639
1188	S69	S43	S6S4	0	0.5649	-0.1272	0.5111	-0.2009	0.558	-0.3841	0.4265	-0.2774	0.2003	-0.3497	0.4628	0	0.565
1189	S69	S72	S6S7	0	0.7095	-0.1188	0.5485	-0.0992	0.6827	-0.0678	0.3624	-0.0219	0.4473	-0.093	0.6217	0	0.6831
1190	S69	SE0	S6SE	0	0.2157	-0.5891	0.2945	-0.6351	0.1601	-0.2029	0.1256	-0.3369	0.2014	-0.5697	0.2205	0	0.2884
1191	SC3	SA3	SCSA	0.0593	0.8491	0.3832	0.6957	0.2892	0.7903	-0.0422	0.5388	-0.0829	0.4103	0.1034	0.7435	0	0.7658
1192	SC3	SA4	SCSA	0.0736	0.7577	0.3471	0.5288	0.175	0.544	-0.0103	0.4269	0.0709	0.5308	0.1813	0.6911	0	0.6649
1193	SC3	S70	SCS7	0	0.4191	-0.2182	0.3898	-0.1943	0.2358	-0.2062	-0.0053	-0.2694	0.1922	-0.2987	0.3537	0	0.2464
1194	SC3	S53	SCS5	0	0.2841	-0.7809	0.0854	-0.9979	0.1357	-0.4262	-0.0854	-0.9018	-0.071	-0.6823	0.0443	0	0.1375
1195	SC3	S74	SCS7	0.1422	0.6801	0.3418	0.6679	0.1844	0.646	0.024	0.842	-0.1062	0.6116	0.0246	0.657	0.0461	0.6588
1196	SC3	S46	SCS4	0	0.2354	-0.3746	0.1465	-0.3496	0.1281	-0.4204	-0.0933	-0.3866	-0.0574	-0.4987	0.0678	0	0.1191
1197	SC3	S51	SCS5	0	0.5	-0.325	0.4296	-0.5848	0.3623	-0.2937	0.1157	-0.6664	0.2637	-0.4718	0.4416	0	0.5
1198	SC3	S54	SCS5	0	0.5272	-0.1673	0.3932	-0.1131	0.4149	-0.1833	0.2375	-0.247	0.2948	-0.324	0.4253	0	0.5247
1199	SC3	S26	SCS2	0	0.3793	-0.3579	0.364	-0.3932	0.2071	-0.2079	0.0758	-0.2673	0.2295	-0.5018	0.307	0	0.4008
1200	SC3	S25	SCS2	0	0.6272	-0.2135	0.6439	-0.1469	0.5806	-0.1957	0.3205	-0.228	0.3251	-0.2236	0.5694	0	0.545
1201	SC3	S27	SCS2	0	0.4323	-0.3736	0.1558	-0.3262	0.2267	-0.286	0.0221	-0.3669	0.1271	-0.3677	0.2016	0	0.2872
1202	SC3	S28	SCS2	0	0.1614	-0.2636	0.3693	-0.2406	0.376	-0.3518	-0.0653	-0.3846	-0.0795	-0.5268	0.0172	0	0.0273
1203	SC3	S34	SCS3	0.0121	0.7307	-0.0736	0.5147	-0.0103	0.5063	-0.1396	0.5211	0.0176	0.5214	-0.0529	0.6545	0	0.6472
1204	SC3	S33	SCS3	0	0.6536	-0.1964	0.4724	-0.1239	0.4388	-0.1842	0.207	-0.1035	0.418	-0.1536	0.5929	0	0.6072
1205	SC3	S03	SCS0	0	0.5808	-0.3508	0.3918	-0.3511	0.4047	-0.2275	0.0573	-0.2443	0.215	-0.3375	0.4184	0	0.4648
1206	SC3	S01	SCS0	0.2364	0.9147	0.4177	0.7657	0.3138	0.8265	0.0113	0.5559	0.0753	0.5219	0.2549	0.8628	0.099	0.8575
1207	SC3	S00	SCS0	0	0.7742	-0.0444	0.6892	0.0701	0.7635	-0.0826	0.4933	-0.1322	0.4298	0.0123	0.7192	0	0.7451
1208	SC3	S31	SCS3	0	0.5618	-0.2506	0.5279	-0.1897	0.5693	-0.1923	0.2147	-0.2457	0.2321	-0.2029	0.5093	0	0.5164
1209	SC3	S32	SCS3	0	0.3252	-0.345	0.2407	-0.3193	0.2615	-0.3229	-0.0356	-0.2951	0.1677	-0.4109	0.3471	0	0.2728
1210	SC3	S078	SCS0	0	0.5064	-0.5862	0.2943	-0.7121	0.3637	-0.3968	0.0966	-0.6933	0.2868	-0.556	0.3419	0	0.5074
1211	SC3	BE423	SCBE	0	0.414	-0.5569	0.1222	-0.5777	0.1992	-0.2554	0.023	-0.2675	0.2379	-0.3846	0.3208	0	0.323
1212	SC3	S09	SCS0	0	0.5	-0.3055	0.4219	-0.2556	0.3642	-0.2976	0.0726	-0.2848	0.2414	-0.3244	0.4342	0	0.4892
1213	SC3	S033	SCS0	0	0.5574	-0.3952	0.2773	-0.3935	0.3764	-0.268	0.1127	-0.4081	0.2065	-0.322	0.3891	0	0.4519
1214	SC3	SD6	SCSD	0	0.6331	-0.1161	0.447	-0.0331	0.4789	-0.2149	0.6951	-0.2002	0.4946	-0.1419	0.5111	0	0.5816
1215	SC3	SD8	SCSD	0	0.6745	-0.314	0.7453	-0.2993	0.5558	-0.3043	0.6734	-0.1903	0.6029	-0.4074	0.6184	0	0.5507
1216	SC3	S43	SCS4	0	0.5538	-0.2011	0.5485	-0.1247	0.5674	-0.2666	0.196	-0.2411	0.2236	-0.2451	0.5	0	0.505
1217	SC3	S72	SCS7	0	0.5666	-0.3877	0.4203	-0.3469	0.4356	-0.3698	0.6839	-0.3301	0.4727	-0.5475	0.3864	0	0.5
1218	SC3	SE0	SCSE	0	0.5	-0.1143	0.4389	-0.1164	0.3535	-0.1287	0.1272	-0.1333	0.3988	-0.2888	0.5141	0	0.5
1219	SA3	SA4	SASA	0	0.5163	-0.2974	0.4193	-0.2557	0.3614	-0.3004	0.1338	-0.2526	0.2545	-0.2896	0.4198	0	0.5
1220	SA3	S70	SAS7	0	0.7273	-0.1889	0.7146	-0.1444	0.6225	-0.2516	0.2864	-0.1349	0.3079	-0.2574	0.6007	0	0.5997
1221	SA3	S53	SAS5	0	0.3562	-0.685	-0.0203	-0.6854	0.1421	-0.577	-0.0408	-0.4816	0.2806	-0.59	0.0667	0	0.2895
1222	SA3	S74	SAS7	0	0.5598	-0.1239	0.615	-0.0957	0.5522	-0.2541	0.2417	-0.3381	0.0547	-0.2835	0.3854	0	0.5035
1223	SA3	S46	SAS4	0.0002	0.7071	-0.0827	0.6594	0.0129	0.6817	-0.1633	0.6617	-0.1784	0.2016	-0.1515	0.5114	0	0.6868
1224	SA3	S51	SAS5	0	0.5494	-0.3514	0.559	-0.6221	0.4945	-0.4057	0.2377	-0.7592	0.0598	-0.5333	0.334	0	0.5
1225	SA3	S54	SAS5	0	0.5705	-0.1936	0.7331	-0.166	0.5819	-0.3035	0.5063	-0.345	0.1004	-0.4457	0.3732	0	0.5854
1226	SA3	S26	SAS2	0	0.3388	-0.5481	0.2167	-0.5537	0.1844	-0.6341	0.1944	-0.4055	0.0099	-0.7629	0.1304	0	0.3372
1227	SA3	S25	SAS2	0	0.5	-0.1426	0.3958	-0.1146	0.301	-0.2286	0.0489	-0.3338	-0.0049	-0.2881	0.1921	0	0.5
1228	SA3	S27	SAS2	0	0.6188	-0.22	0.3898	-0.1141	0.5037	-0.1913	0.3018	-0.2007	0.2595	-0.1875	0.3607	0	0.5781
1229	SA3	S28	SAS2	0	0.6337	-0.2383	0.664	-0.1631	0.6653	-0.3252	0.2147	-0.288	0.099	-0.4464	0.2919	0	0.5424
1230	SA3	S34	SAS3	0	0.5585	-0.0994	0.451	-0.062	0.4078	-0.2651	0.1746	-0.2099	0.2715	-0.216	0.4629	0	0.5213
1231	SA3	S33	SAS3	0	0.6056	-0.2156	0.648	-0.1493	0.5901	-0.2834	0.3225	-0.2203	0.2587	-0.2545	0.5361	0	0.5732
1232	SA3	S03	SAS0	0.2688	0.7663	-0.0496	0.6483	-0.0027	0.6423	-0.0963	0.5089	-0.0358	0.3435	-0.0811	0.6463	0	0.6815
1233	SA3	S01	SAS0	0.4132	1	0.4797	1	0.5308	1	0.3426	1	-0.0055	0.4719	0.3577	1	0.4828	1
1234	SA3	S00	SAS0	0	0.7143	-0.256	0.8585	-0.1879	0.7776	-0.327	0.5436	-0.3348	0.1488	-0.3194	0.6007	0	0.6709
1235	SA3	S31	SAS3	0.0132	0.792	-0.0283	0.6276	0.0149	0.7624	-0.1894	0.6224	-0.0653	0.3803	-0.0766	0.6891	0	0.7598
1236	SA3	S32	SAS3	0	0.5536	-0.1976	0.4737	-0.1388	0.4459	-0.2805	0.0807	-0.1306	0.2729	-0.2516	0.4526	0	0.4904
1237	SA3	S078	SAS0	0	0.6138	-0.1552	0.3921	-0.0366	0.4481	-0.1682	0.4115	-0.0658	0.5852	-0.1206	0.4289	0	0.6341
1238	SA3	BE423	SABE	0	0.7816	-0.4441	0.5755	-0.4282	0.6346	-0.2688	0.3704	-0.1022	0.3661	-0.2553	0.5972	0	0.6972
1239	SA3	S09	SAS0	0	0.4658	-0.1477	0.3982	-0.1201	0.3075	-0.2597	0.0357	-0.3406	-0.0201	-0.2925	0.1909	0	0.5
1240	SA3	S033	SAS0	0	0.6468	-0.3797	0.3558	-0.3526	0.4747	-0.3894	0.1455	-0.3376	0.2729	-0.3353	0.4238	0	0.5443
1241	SA3	SD6	SASD	0	0.6352	-0.1111	0.6239	-0.0487	0.6139	-0.2641	0.3139	-0.3297	0.0772	-0.2117	0.4283	0	0.6
1242	SA3	SD8	SASD	0	0.1918	-0.354	0.3613	-0.349	0.1924	-0.4667	-0.0217	-0.321	0.1405	-0.5714	0.2014	0	0.0655
1243	SA3	S43	SAS4	0	0.7071	-0.1831	0.6211	-0.0809	0.6444	-0.3014	0.2423	-0.1362	0.2841	-0.2404	0.573	0	0.6368
1244	SA3	S72	SAS7	0	0.2066	-0.1984	0.3534	-0.1848	0.2217	-0.3557	-0.0348	-0.3851	-0.0764	-0.522	0.0198	0	0.1883
1245	SA3	SE0	SASE	0	0.5266	-0.1385	0.6088	-0.1542	0.5837	-0.3624	0.3379	-0.2299	0.3073	-0.4581	0.5164	0	0.5256
1246	SA4	S70	SAS7	0	0.5431	-0.2943	0.418	-0.2472	0.3552	-0.1983	0.1156	-0.2324	0.2678	-0.2102	0.4545	0	0.5004
1247	SA4	S53	SAS5	0	0.2106	-0.8098	0.2396	-1.0406	0.0669	-0.2858	0.0403	-0.9009	-0.0471	-0.6143	0.0833	0	0.2316
1248	SA4	S74	SAS7	0	0.551	-0.3988	0.4384	-0.4178	0.414	-0.2195	0.336	-0.2414	0.3678	-0.3545	0.4802	0	0.5383
1249	SA4	S46	SAS4	0	0.2052	-0.5736	0.0106	-0.5742	0.0644	-0.4869	-0.095	-0.5493	-0.0988	-0.5748	0.0943	0	0.1203
1250	SA4	S51	SAS5	0	0.3334	-0.8985	0.3421	-1.0717	0.2159	-0.407	0.0418	-0.8413	0.1707	-0.6598	0.2886	0	0.34
1251	SA4	S54	SAS5	0	0.1986	-0.784	0.1997	-0.7687	0.0806	-0.3436	-0.0624	-0.529	0.1151	-0.6635	0.1189	0	0.1501
1252	SA4	S26	SAS2	0	0.2062	-0.6197	0.0289	-0.661	0.0091	-0.3238	-0.0426	-0.4856	0.1498	-0.6089	0.2097	0	0.1559
1253	SA4	S25	SAS2	0	0.4933	-0.5342	0.3529	-0.6047	0.382	-0.3209	0.1923	-0.425	0.2703	-0.4965	0.4484	0	0.4613
1254	SA4	S27	SAS2	0	0	-0.7713	-0.1085	-0.7818	-0.1285	-0.3368	-0.1048	-0.5895	-0.1772	-0.5429	-0.1187	0	0
1255	SA4	S28	SAS2	0	0.3792	-0.3652	0.2961	-0.3265	0.2619	-0.2988	0.0123	-0.3767	0.0206	-0.4863	0.1102	0	0.3625
1256	SA4	S34	SAS3	0.0997	0.9027	0.0366	0.855	-0.1153	0.8339	-0.0342	0.7826	0.0767	0.9041	0.0779	0.9041	0.1239	0.8999
1257	SA4	S33	SAS3	0	0.5937	-0.5902	0.4149	-0.6011	0.3741	-0.3429	0.1831	-0.3499	0.3793	-0.435	0.5358	0	0.5586
1258	SA4	S03	SAS0	0	0.2065	-0.6675	-0.1161	-0.6753	-0.0405	-0.3918	-0.1223	-0.491	0.1086	-0.5445	0.1618	0	0.1548
1259	SA4	S01	SAS0	0	0.6545	-0.2547	0.4767	-0.1969	0.4667	-0.263	0.2183	-0.108	0.4432	-0.1692	0.617	0	0.6133
1260	SA4	S00	SAS0	0	0.6015	-0.1077	0.4492	-0.0418	0.4961	-0.0903	0.2705	-0.1681	0.3953	-0.0732	0.5564	0	0.5876
1261	SA4	S31	SAS3	0	0.4249	-0.4844	0.3448	-0.4875	0.3347	-0.2891	0.0422	-0.4526	0.1747	-0.3887	0.3696	0	0.3806
1262	SA4	S32	SAS3	0	0.4136	-0.4958	0.3436	-0.4862	0.3386	-0.2921	0.1011	-0.4445	0.1747	-0.386	0.3994	0	0.3691
1263	SA4	S078	SAS0	0	0.2927	-0.9829	0.2923	-1.0992	0.2091	-0.3225	0.0172	-0.871	0.0932	-0.6439	0.1813	0	0.2355
1264	SA4	BE423	SABE	0	0.7083	-0.6198	0.321	-0.6086	0.373	-0.189	0.2483	-0.2814	0.619	-0.3273	0.6017	0	0.6732
1265	SA4	S09	SAS0	0	0.2884	-0.7166	0.2504	-0.7148	0.1739	-0.3615	-0.0194	-0.5049	0.148	-0.5516	0.2527	0	0.254
1266	SA4	S033	SAS0	0	0.6374	-0.3206	0.424	-0.3196	0.4613	-0.1784	0.1684	-0.3772	0.2475	-0.208	0.4888	0	0.5596
1267	SA4	SD6	SASD	0	0.6038	-0.352	0.2608	-0.2616	0.435	-0.2657	0.1232	-0.253	0.3042	-0.2508	0.4809	0	0.5683
1268	SA4	SD8	SASD	0	0.659	-0.3747	0.5677	-0.4903	0.5556	-0.0964	0.7412	-0.1802	0.9618	-0.3328	0.6262	0	0.6157
1269	SA4	S43	SAS4	0	0.5802	-0.1027	0.4448	-0.0231	0.4825	-0.1678	0.2246	-0.1577	0.3031	-0.0834	0.5102	0	0.5733
1270	SA4	S72	SAS7	0	0.511	-0.338	0.3527	-0.264	0.353	-0.2086	0.0828	-0.2623	0.2972	-0.3559	0.4086	0	0.5
1271	SA4	SE0	SASE	0	0.5	-0.5233	0.3185	-0.5358	0.2365	-0.2374	0.7251	-0.3072	1.9332	-0.4909	0.4111	0	0.4828
1272	S70	S53	S7S5	0	0.5812	-0.445	0.4027	-0.4067	0.4176	-0.1894	0.2916	-0.1879	0.5173	-0.2892	0.4345	0	0.5881
1273	S70	S74	S7S7	0	0.6835	-0.2806	0.6307	-0.3272	0.6923	-0.2091	0.4435	-0.3171	0.2461	-0.4101	0.5494	0	0.6421
1274	S70	S46	S7S4	0	0.4767	-0.2216	0.3852	-0.1545	0.4242	-0.2561	0.091	-0.2563	0.1052	-0.3069	0.3327	0	0.45
1275	S70	S51	S7S5	0	0.6502	-0.5126	0.6251	-0.7991	0.6163	-0.3051	0.6507	-0.7496	0.2311	-0.5958	0.4933	0	0.6267
1276	S70	S54	S7S5	0	0.4461	-0.4726	0.3458	-0.5338	0.3493	-0.3472	0.3948	-0.4033	0.098	-0.6438	0.1584	0	0.4096
1277	S70	S26	S7S2	0	0.2423	-0.4158	0.0562	-0.41	-0.1183	-0.343	0.1529	-0.4136	-0.046	-0.6181	-0.1089	0	0.1581
1278	S70	S25	S7S2	0	0.1365	-0.4367	0.2224	-0.5256	0.0735	-0.3361	-0.1005	-0.4016	-0.0963	-0.5475	-0.0233	0	0.0472
1279	S70	S27	S7S2	0	0.2995	-0.596	0.1527	-0.6508	0.2463	-0.3186	-0.0293	-0.4835	0.0351	-0.5461	0.1272	0	0.22
1280	S70	S28	S7S2	0	0.6631	-0.2377	0.6515	-0.1689	0.6636	-0.2063	0.1826	-0.2557	0.1763	-0.3571	0.3486	0	0.5556
1281	S70	S34	S7S3	0	0.6707	-0.2801	0.598	-0.2945	0.5867	-0.2009	0.5368	-0.193	0.3505	-0.2128	0.5628	0	0.6231
1282	S70	S33	S7S3	0	0.5548	-0.2914	0.6085	-0.3675	0.5452	-0.2782	0.212	-0.2607	0.2576	-0.3636	0.5296	0	0.5267
1283	S70	S03	S7S0	0	0.6003	-0.195	0.4749	-0.1576	0.3652	-0.1905	0.3961	-0.1079	0.34	-0.212	0.4638	0	0.5
1284	S70	S01	S7S0	0	0.4731	-0.2139	0.6291	-0.1884	0.5182	-0.288	0.1812	-0.2615	0.2283	-0.3029	0.5043	0	0.4566
1285	S70	S00	S7S0	0	0	-0.3758	0.1484	-0.3685	-0.0013	-0.4019	-0.1191	-0.4153	-0.1282	-0.4914	-0.0507	0	0
1286	S70	S31	S7S3	0	0.6272	-0.2585	0.4777	-0.2141	0.4765	-0.2442	0.6987	-0.1491	0.6174	-0.2349	0.4809	0	0.5
1287	S70	S32	S7S3	0	0.7904	-0.0489	0.6325	0.0439	0.695	-0.1116	0.7295	-0.0539	0.8611	-0.0321	0.7125	0	0.7383
1288	S70	S078	S7S0	0	0.367	-0.6774	0.0656	-0.7061	0.139	-0.3366	0.0006	-0.4046	0.4195	-0.5385	0.185	0	0.2734
1289	S70	BE423	S7BE	0.0371	0.7606	-0.351	0.5701	-0.344	0.6135	-0.133	0.5706	-0.0652	0.4082	-0.1247	0.5967	0	0.6772
1290	S70	S09	S7S0	0	0.5104	-0.3543	0.7045	-0.4532	0.5016	-0.3637	0.6278	-0.3796	0.3959	-0.5454	0.6264	0	0.5803
1291	S70	S033	S7S0	0.1774	0.6738	-0.0827	0.5073	0.0826	0.6211	-0.0766	0.2527	0.0017	0.385	0.0426	0.6082	0	0.7071
1292	S70	SD6	S7SD	0	0.7585	-0.0881	0.6924	0.0711	0.7749	-0.098	0.5554	-0.2353	0.2899	-0.0337	0.6235	0	0.7606
1293	S70	SD8	S7SD	0	0.3048	-0.3881	0.1126	-0.3815	0.0261	-0.2852	0.4424	-0.3261	0.5918	-0.5241	0.1471	0	0.3137
1294	S70	S43	S7S4	0	0.723	-0.18	0.6117	-0.0799	0.6564	-0.2117	0.2514	-0.0841	0.3392	-0.1427	0.6091	0	0.6609
1295	S70	S72	S7S7	0	0.2857	-0.2683	0.3475	-0.2286	0.3588	-0.2509	-0.016	-0.365	0.0323	-0.4504	0.1813	0	0.2421
1296	S70	SE0	S7SE	0	0.6383	-0.3122	0.6924	-0.3775	0.6333	-0.1392	0.4323	-0.2652	0.3052	-0.3804	0.5431	0	0.6226
1297	S53	S74	S5S7	0	0.3995	-0.6784	0.2468	-0.81	0.297	-0.3419	0.1168	-0.6843	0.2108	-0.5951	0.2581	0	0.3182
1298	S53	S46	S5S4	0	0.5516	-0.4903	0.0579	-0.4434	0.2759	-0.2679	0.2184	-0.1329	0.5012	-0.3378	0.2838	0	0.4898
1299	S53	S51	S5S5	0	0.4953	-0.7188	0.2026	-0.8805	0.2065	-0.3731	0.1829	-0.6529	0.5122	-0.5333	0.278	0	0.4522
1300	S53	S54	S5S5	0	0.4083	-0.7388	0.184	-0.8739	0.2026	-0.3846	0.5243	-0.6556	0.5022	-0.6708	0.1174	0	0.3064
1301	S53	S26	S5S2	0	0.5	-0.4144	0.3747	-0.702	0.2801	-0.2231	0.3776	-0.6392	0.3849	-0.5789	0.2963	0	0.5
1302	S53	S25	S5S2	0	0.434	-0.5864	0.1614	-0.7718	0.2822	-0.2696	0.0911	-0.6882	0.2099	-0.5189	0.2378	0	0.3518
1303	S53	S27	S5S2	0	0.4386	-0.6706	-0.1214	-0.6513	0.07	-0.2358	0.0084	-0.373	0.3998	-0.3735	0.1197	0	0.3581
1304	S53	S28	S5S2	0	0.6149	-0.4934	0.3582	-0.4123	0.5118	-0.2986	0.408	-0.1273	0.5264	-0.5076	0.3631	0	0.601
1305	S53	S34	S5S3	0	0.2075	-0.8119	0.2404	-1.0431	0.0669	-0.4114	0.0549	-0.9039	-0.0531	-0.6534	0.0223	0	0.1969
1306	S53	S33	S5S3	0	0.3652	-0.7383	0.2277	-0.8787	0.21	-0.4386	0.1164	-0.7902	0.0825	-0.6017	0.2176	0	0.286
1307	S53	S03	S5S0	0	0.5647	-0.4809	0.3928	-0.429	0.4259	-0.1728	0.313	-0.2371	0.439	-0.1875	0.3541	0	0.5349
1308	S53	S01	S5S0	0	0.3213	-0.8923	0.2256	-1.0571	0.1863	-0.6952	0.0255	-0.9282	-0.0788	-0.7479	0.042	0	0.1873
1309	S53	S00	S5S0	0	0.6224	-0.7513	0.1554	-0.9282	0.3452	-0.434	0.1487	-0.7972	0.1792	-0.6714	0.2817	0	0.5381
1310	S53	S31	S5S3	0	0.6114	-0.3815	0.3326	-0.3454	0.4898	-0.2224	0.4895	-0.1702	0.6051	-0.301	0.4391	0	0.613
1311	S53	S32	S5S3	0.0672	0.5635	-0.2005	0.419	-0.2671	0.3428	-0.0748	0.6555	-0.072	0.7666	-0.2381	0.3838	0	0.5721
1312	S53	S078	S5S0	0	0.5197	-0.6184	0.0335	-0.623	0.1087	-0.3152	0.3048	-0.4533	1.4321	-0.5314	0.3979	0	0.4456
1313	S53	BE423	S5BE	0	0.3444	-0.7628	-0.1259	-0.7818	-0.1305	-0.3989	0.3259	-0.4804	0.4066	-0.5033	0.1109	0	0.2865
1314	S53	S09	S5S0	0	0.6147	-0.4161	0.4446	-0.6008	0.5422	-0.0806	0.4151	-0.5644	0.3855	-0.3902	0.4842	0	0.5845
1315	S53	S033	S5S0	0.0785	0.6805	-0.3231	0.4693	-0.2967	0.4807	-0.1204	0.5089	-0.1484	0.8291	-0.195	0.6042	0	0.6682
1316	S53	SD6	S5SD	0	0.4312	-0.6866	0.2488	-0.8235	0.3089	-0.4258	0.1602	-0.6938	0.2266	-0.6079	0.2637	0	0.3474
1317	S53	SD8	S5SD	0	0.2432	-0.7056	0.0125	-0.9703	0.0012	-0.3033	0.0168	-0.8183	0.0606	-0.7314	0.0243	0	0.1561
1318	S53	S43	S5S4	0	0.5737	-0.3298	0.481	-0.2899	0.481	-0.2391	0.4138	-0.1762	0.4697	-0.2706	0.3979	0	0.5686
1319	S53	S72	S5S7	0	0.5	-0.6239	0.3058	-0.7887	0.2925	-0.1797	0.2534	-0.6547	0.2515	-0.6	0.1843	0	0.4091
1320	S53	SE0	S5SE	0	0.276	-0.8147	0.1701	-0.9915	0.0426	-0.3188	0.0263	-0.8312	0.0063	-0.7716	0.012	0	0.156
1321	S74	S46	S7S4	0	0.3331	-0.3987	0.2906	-0.4538	0.3184	-0.3899	0.0093	-0.2968	0.0992	-0.5458	0.1934	0	0.252
1322	S74	S51	S7S5	0.2082	0.8399	0.378	0.7756	0.1977	0.7591	0.0312	0.6885	0.0516	0.734	0.2039	0.8202	0.167	0.8122
1323	S74	S54	S7S5	0	0.7031	-0.1012	0.5609	-0.0398	0.6125	-0.1279	0.4763	-0.0895	0.4385	-0.1962	0.6946	0	0.6802
1324	S74	S26	S7S2	0	0.2291	-0.6897	-0.1398	-0.6983	-0.0147	-0.4184	-0.1109	-0.3031	0.2379	-0.752	0.096	0	0.197
1325	S74	S25	S7S2	0	0.73	-0.1825	0.6189	-0.117	0.578	-0.1774	0.3828	-0.1009	0.3957	-0.2179	0.7226	0	0.7252
1326	S74	S27	S7S2	0	0.6311	-0.3856	0.4333	-0.3936	0.5237	-0.2311	0.2293	-0.4113	0.1953	-0.3677	0.5607	0	0.5567
1327	S74	S28	S7S2	0	0.6667	-0.2333	0.6376	-0.1032	0.7058	-0.2059	0.2574	-0.2196	0.2176	-0.3188	0.4062	0	0.6021
1328	S74	S34	S7S3	0	0.6054	-0.0989	0.4456	-0.0031	0.4626	-0.1865	0.4245	-0.1543	0.3869	-0.1057	0.5225	0	0.5724
1329	S74	S33	S7S3	0	0.8065	-0.192	0.7668	-0.1342	0.6917	-0.2131	0.4696	-0.2233	0.3401	-0.2042	0.7603	0	0.7374
1330	S74	S03	S7S0	0	0.3301	-0.4022	0.1697	-0.4078	0.1499	-0.3141	-0.0758	-0.3688	-0.0508	-0.4536	0.0821	0	0.1501
1331	S74	S01	S7S0	0	0.6161	-0.0842	0.672	-0.0374	0.642	-0.2298	0.3589	-0.228	0.3043	-0.1672	0.6155	0	0.6109
1332	S74	S00	S7S0	0	0.5669	-0.2593	0.4724	-0.2075	0.4617	-0.2206	0.1651	-0.1723	0.335	-0.2733	0.5	0	0.5068
1333	S74	S31	S7S3	0	0.3127	-0.3734	0.1847	-0.3373	0.258	-0.3827	-0.0909	-0.398	-0.076	-0.4085	0.1193	0	0.1638
1334	S74	S32	S7S3	0	0	-0.4358	0.1977	-0.4951	0.1911	-0.3668	-0.1225	-0.3997	-0.1036	-0.5282	0.0701	0	0
1335	S74	S078	S7S0	0	0.5849	-0.6447	0.678	-0.8389	0.5513	-0.4913	0.6232	-0.8742	0.1915	-0.6856	0.509	0	0.4827
1336	S74	BE423	S7BE	0	0.5197	-0.534	0.4895	-0.5375	0.4699	-0.2477	0.5356	-0.3249	0.2297	-0.3628	0.3404	0	0.4966
1337	S74	S09	S7S0	0.0386	0.8169	0.3849	0.6687	0.2236	0.7392	-0.0294	0.5933	0.0077	0.4987	0.1364	0.8097	0	0.7914
1338	S74	S033	S7S0	0	0.3461	-0.4208	0.2088	-0.4384	0.2858	-0.3616	-0.024	-0.3701	0.0483	-0.4306	0.1857	0	0.2696
1339	S74	SD6	S7SD	0.0378	0.8589	-0.1919	0.7495	-0.1553	0.8435	-0.1549	0.5181	-0.025	0.443	-0.2482	0.7927	0	0.8452
1340	S74	SD8	S7SD	0	0.2825	-0.3474	0.3528	-0.3084	0.2687	-0.3258	0.0135	-0.327	0.1901	-0.5	0.3317	0	0.2781
1341	S74	S43	S7S4	0	0.4352	-0.2239	0.446	-0.1316	0.5284	-0.3089	0.0739	-0.3264	0.0767	-0.2831	0.3294	0	0.3566
1342	S74	S72	S7S7	0	0.7058	-0.3679	0.5995	-0.3783	0.6377	-0.3058	0.7234	-0.1385	0.6035	-0.505	0.5581	0	0.6807
1343	S74	SE0	S7SE	0	0.4617	-0.2511	0.5578	-0.2131	0.5087	-0.2158	0.105	-0.2886	0.2506	-0.3988	0.4597	0	0.4108
1344	S46	S51	S4S5	0	0.6079	-0.3205	0.4631	-0.3603	0.5064	-0.3092	0.4638	-0.1946	0.5899	-0.3658	0.429	0	0.5545
1345	S46	S54	S4S5	0	0.4444	-0.523	0.3607	-0.5343	0.3621	-0.4079	0.0194	-0.3291	0.1589	-0.6163	0.0518	0	0.3507
1346	S46	S26	S4S2	0	0.4343	-0.5242	0.0963	-0.4878	0.3315	-0.3514	0.0147	-0.2975	0.181	-0.5786	0.1605	0	0.3718
1347	S46	S25	S4S2	0	0.7471	-0.4526	0.7545	-0.4439	0.6703	-0.3792	0.5523	-0.2681	0.2774	-0.4907	0.5036	0	0.6625
1348	S46	S27	S4S2	0	0.7705	-0.3567	0.6065	-0.3495	0.6244	-0.2322	0.4802	-0.096	0.4322	-0.3867	0.6597	0	0.689
1349	S46	S28	S4S2	0	0.5968	-0.1254	0.4396	-0.0126	0.5611	-0.1755	0.3048	-0.1054	0.2275	-0.2869	0.3006	0	0.5779
1350	S46	S34	S4S3	0	0.2966	-0.5979	0.3212	-0.6543	0.2817	-0.5407	0.0032	-0.5393	-0.0446	-0.616	0.1821	0	0.2484
1351	S46	S33	S4S3	0	0.406	-0.4163	0.3279	-0.4526	0.4259	-0.4279	0.0705	-0.3623	0.1124	-0.5088	0.2892	0	0.3379
1352	S46	S03	S4S0	0.0939	0.7301	-0.0897	0.5658	-0.0552	0.6767	-0.1021	0.5474	-0.1527	0.3384	-0.1574	0.5698	0	0.6768
1353	S46	S01	S4S0	0	0.6183	-0.1085	0.6028	-0.0369	0.5985	-0.2508	0.6128	-0.2757	0.1665	-0.2338	0.4539	0	0.5964
1354	S46	S00	S4S0	0	0.5259	-0.1112	0.4537	-0.136	0.4296	-0.2367	0.2016	-0.2238	0.1786	-0.2842	0.3324	0	0.5
1355	S46	S31	S4S3	0	0.6324	-0.2676	0.516	-0.1567	0.6332	-0.2588	0.2216	-0.2377	0.2139	-0.2286	0.4484	0	0.5889
1356	S46	S32	S4S3	0.3253	0.7396	0.334	0.5888	0.3646	0.7214	0.0783	0.4407	-0.086	0.309	0.1747	0.5938	0.3261	0.6999
1357	S46	S078	S4S0	0	0.6011	-0.4039	0.318	-0.4149	0.3765	-0.2909	0.2559	-0.2384	0.4741	-0.4275	0.2785	0	0.5892
1358	S46	BE423	S4BE	0	0.5054	-0.6384	0.4031	-0.6538	0.3967	-0.3676	0.1292	-0.4416	0.101	-0.4487	0.2843	0	0.5
1359	S46	S09	S4S0	0	0.6166	-0.3708	0.3896	-0.3874	0.5125	-0.3391	0.1345	-0.2472	0.2292	-0.4633	0.3613	0	0.5212
1360	S46	S033	S4S0	0.1401	0.7941	-0.0773	0.5679	0.1254	0.7427	-0.1008	0.7316	-0.08	0.467	0.0532	0.715	0.0351	0.7825
1361	S46	SD6	S4SD	0.1073	0.7556	0.3381	0.5945	0.2529	0.6897	0.004	0.602	-0.125	0.3314	0.043	0.7192	0.0424	0.7526
1362	S46	SD8	S4SD	0	0.2531	-0.5608	0.2996	-0.5872	0.2665	-0.3853	-0.0025	-0.4139	0.0391	-0.6351	0.0281	0	0.2148
1363	S46	S43	S4S4	0.104	0.6111	0.2929	0.4683	0.2187	0.5669	0.0073	0.4621	-0.1543	0.2285	-0.0284	0.4333	0	0.5833
1364	S46	S72	S4S7	0	0.6348	-0.1326	0.5067	-0.0921	0.5382	-0.2522	0.361	-0.241	0.2455	-0.4636	0.6	0	0.6018
1365	S46	SE0	S4SE	0	0.4216	-0.3976	0.4059	-0.4429	0.4276	-0.3064	0.2333	-0.3672	0.1338	-0.5616	0.2355	0	0.3808
1366	S51	S54	S5S5	0.1907	0.8344	-0.0535	0.7683	0.0797	0.8202	0.0127	0.8215	0.1149	0.8137	0.0911	0.8061	0	0.825
1367	S51	S26	S5S2	0	0.477	-0.5633	0.128	-0.5872	0.25	-0.3719	0.3225	-0.1795	0.6609	-0.532	0.3391	0	0.4377
1368	S51	S25	S5S2	0.3482	0.8728	0.3774	0.6991	0.2813	0.7935	0.1012	0.7624	0.1974	0.8125	0.2997	0.8301	0.2801	0.8174
1369	S51	S27	S5S2	0	0.6708	-0.2253	0.459	-0.1429	0.5364	-0.1502	0.4568	-0.1384	0.6367	-0.0867	0.6	0	0.6667
1370	S51	S28	S5S2	0	0.6139	-0.1746	0.5603	-0.1192	0.5414	-0.1865	0.373	-0.2286	0.5239	-0.2497	0.3328	0	0.5921
1371	S51	S34	S5S3	0	0.6186	-0.48	0.5232	-0.7207	0.5014	-0.4084	0.5017	-0.7472	0.2998	-0.505	0.5116	0	0.5354
1372	S51	S33	S5S3	0.0088	0.8643	-0.1991	0.7891	-0.3866	0.8127	-0.186	0.6124	-0.5463	0.4458	-0.2809	0.8615	0	0.8503
1373	S51	S03	S5S0	0	0.5441	-0.4389	0.3431	-0.6757	0.3855	-0.3597	0.3956	-0.7272	0.1906	-0.5122	0.2857	0	0.4291
1374	S51	S01	S5S0	0	0.5992	-0.3045	0.6088	-0.5572	0.5689	-0.3678	0.3336	-0.6629	0.2938	-0.4637	0.5624	0	0.5655
1375	S51	S00	S5S0	0	0.5698	-0.2944	0.4205	-0.2484	0.3718	-0.2377	0.2991	-0.1417	0.6258	-0.2214	0.4663	0	0.5644
1376	S51	S31	S5S3	0	0.5518	-0.5015	0.3844	-0.6672	0.4685	-0.3238	0.1491	-0.7504	0.1205	-0.4805	0.3133	0	0.5
1377	S51	S32	S5S3	0	0.5	-0.576	0.4158	-0.8081	0.4269	-0.3472	0.2656	-0.7721	0.1311	-0.5939	0.3013	0	0.433
1378	S51	S078	S5S0	0	0.5909	-0.4961	0.4345	-0.9346	0.4556	-0.3288	0.2835	-0.9993	0.2145	-0.6006	0.4797	0	0.5587
1379	S51	BE423	S5BE	0	0.4843	-0.7796	0.4063	-1.0398	0.3205	-0.3993	0.3139	-0.8581	0.0828	-0.5984	0.2053	0	0.3858
1380	S51	S09	S5S0	0.2548	0.8291	0.3781	0.6902	0.2811	0.786	0.0375	0.7256	0.1444	0.8274	0.2956	0.8233	0.1744	0.8061
1381	S51	S033	S5S0	0	0.2631	-0.6888	0.1254	-0.9188	0.1988	-0.4616	-0.0586	-0.8183	0.0384	-0.5844	0.1191	0	0.1716
1382	S51	SD6	S5SD	0	0.6417	-0.2769	0.6123	-0.3183	0.611	-0.2083	0.499	-0.0972	0.668	-0.2827	0.5965	0	0.6166
1383	S51	SD8	S5SD	0	0.5044	-0.4178	0.4634	-0.6511	0.4842	-0.2572	0.1509	-0.6797	0.3097	-0.52	0.4685	0	0.5
1384	S51	S43	S5S4	0	0.5	-0.1937	0.4192	-0.549	0.4018	-0.4783	0.3123	-0.7718	0.0751	-0.5012	0.3121	0	0.5
1385	S51	S72	S5S7	0	0.391	-0.3672	0.36	-0.463	0.2217	-0.3231	0.1268	-0.2117	0.5819	-0.504	0.3017	0	0.4143
1386	S51	SE0	S5SE	0.0307	0.7762	-0.2683	0.7534	-0.4301	0.7802	-0.1366	0.5795	-0.5498	0.4491	-0.3713	0.7	0	0.7514
1387	S54	S26	S5S2	0.1045	0.7933	-0.4071	0.4914	-0.4108	0.551	-0.1683	0.4963	-0.026	0.6347	-0.3862	0.544	0	0.7046
1388	S54	S25	S5S2	0.0482	0.7876	-0.0595	0.6634	0.0594	0.7608	-0.0714	0.5932	0.0074	0.5083	-0.0621	0.7753	0	0.7665
1389	S54	S27	S5S2	0	0.6536	-0.3124	0.4448	-0.2346	0.5561	-0.196	0.3803	-0.2045	0.4267	-0.3902	0.5663	0	0.5888
1390	S54	S28	S5S2	0	0.4641	-0.2562	0.3023	-0.3192	0.391	-0.2581	0.2034	-0.3019	0.1545	-0.5405	0.1993	0	0.4491
1391	S54	S34	S5S3	0	0.4901	-0.5285	0.4433	-0.4938	0.4475	-0.3828	0.4343	-0.4481	0.2414	-0.5018	0.3674	0	0.4539
1392	S54	S33	S5S3	0	0.7114	-0.0901	0.6023	0.0061	0.6834	-0.1433	0.5515	-0.1243	0.4743	-0.1622	0.7168	0	0.6963
1393	S54	S03	S5S0	0	0.6025	-0.1637	0.4407	-0.101	0.5097	-0.1577	0.4363	-0.2801	0.2619	-0.2842	0.3761	0	0.5651
1394	S54	S01	S5S0	0	0.5835	-0.1651	0.3917	-0.1168	0.4145	-0.2622	0.3433	-0.2408	0.2966	-0.3554	0.4004	0	0.5148
1395	S54	S00	S5S0	0	0.6389	-0.3086	0.7562	-0.2467	0.6252	-0.1928	0.3903	-0.1779	0.3349	-0.3256	0.5276	0	0.5584
1396	S54	S31	S5S3	0	0.4903	-0.3657	0.3877	-0.2762	0.453	-0.308	0.0544	-0.3756	0.0761	-0.3794	0.2122	0	0.3906
1397	S54	S32	S5S3	0	0.3395	-0.5442	0.314	-0.5581	0.358	-0.4115	0.5478	-0.3982	0.4327	-0.6137	0.1429	0	0.3464
1398	S54	S078	S5S0	0	0.6491	-0.5273	0.3887	-0.6673	0.4626	-0.2658	0.4299	-0.703	0.4091	-0.5114	0.4868	0	0.6038
1399	S54	BE423	S5BE	0	0.4519	-0.6773	0.2568	-0.7236	0.1889	-0.3498	0.2619	-0.5343	0.0745	-0.5928	0.1089	0	0.3739
1400	S54	S09	S5S0	0	0.7535	-0.2559	0.602	-0.181	0.6692	-0.155	0.3782	-0.1219	0.4447	-0.2655	0.7089	0	0.7115
1401	S54	S033	S5S0	0	0.2828	-0.6291	-0.0671	-0.6212	0.106	-0.4965	-0.0998	-0.4272	-0.0248	-0.6136	-0.0185	0	0.158
1402	S54	SD6	S5SD	0	0.5255	-0.3454	0.4145	-0.3544	0.4993	-0.2971	0.2932	-0.1825	0.3685	-0.4564	0.4395	0	0.5121
1403	S54	SD8	S5SD	0	0.6177	-0.2657	0.5166	-0.1857	0.5668	-0.1424	0.3431	-0.1953	0.5166	-0.1931	0.5293	0	0.598
1404	S54	S43	S5S4	0	0.1343	-0.4116	0.0509	-0.3841	0.1494	-0.5571	-0.2168	-0.4147	-0.1427	-0.6151	-0.081	0	0
1405	S54	S72	S5S7	0	0.4394	-0.4253	0.4243	-0.5924	0.3013	-0.308	0.1403	-0.266	0.3095	-0.6371	0.3124	0	0.4018
1406	S54	SE0	S5SE	0.0729	0.7448	-0.0963	0.673	-0.1032	0.7113	-0.0962	0.5299	-0.1569	0.4816	-0.1686	0.6545	0	0.7213
1407	S26	S25	S2S2	0	0.6008	-0.5449	0.2161	-0.5663	0.3547	-0.2708	0.0697	-0.1832	0.3722	-0.544	0.3357	0	0.5137
1408	S26	S27	S2S2	0	0.4092	-0.7137	0.1741	-0.6819	0.285	-0.3134	0.3373	-0.3047	0.3429	-0.6564	0.2309	0	0.4125
1409	S26	S28	S2S2	0	0.3129	-0.529	0.2729	-0.6532	0.2288	-0.5539	0.2176	-0.363	0.1101	-0.9404	0.1739	0	0.3032
1410	S26	S34	S2S3	0	0.4357	-0.4595	0.1846	-0.5227	0.096	-0.3265	0.3704	-0.4035	0.3335	-0.5696	0.2461	0	0.4009
1411	S26	S33	S2S3	0	0.3713	-0.6831	0.242	-0.666	0.2771	-0.3807	0.1583	-0.3216	0.2927	-0.6403	0.2815	0	0.328
1412	S26	S03	S2S0	0.039	0.5235	-0.1643	0.4397	-0.1843	0.3809	-0.2007	0.4754	-0.2752	0.4542	-0.3735	0.3096	0	0.5
1413	S26	S01	S2S0	0	0.5	-0.4606	0.3913	-0.4603	0.2437	-0.4821	0.1527	-0.2999	0.2281	-0.617	0.2952	0	0.5
1414	S26	S00	S2S0	0	0.4571	-0.3921	0.2304	-0.4022	0.3119	-0.2781	0.1743	-0.1842	0.3805	-0.551	0.3863	0	0.413
1415	S26	S31	S2S3	0	0.3429	-0.5199	0.2996	-0.5209	0.261	-0.3673	0.0299	-0.3853	0.0618	-0.599	0.051	0	0.238
1416	S26	S32	S2S3	0	0.2148	-0.5504	0.0136	-0.557	0.126	-0.3984	-0.1051	-0.4076	0.008	-0.645	-0.0301	0	0.1624
1417	S26	S078	S2S0	0	0.3288	-0.9611	-0.2632	-1.1287	-0.1341	-0.4527	0.1259	-0.7962	0.271	-0.7789	-0.1144	0	0.2728
1418	S26	BE423	S2BE	0	0.3767	-0.6295	-0.0721	-0.6265	-0.0336	-0.5399	0.3673	-0.5363	0.3537	-0.718	0.1684	0	0.3714
1419	S26	S09	S2S0	0	0.5787	-0.6471	0.3037	-0.6173	0.3677	-0.2809	0.1327	-0.2182	0.3701	-0.5815	0.3475	0	0.4999
1420	S26	S033	S2S0	0	0.3984	-0.4522	0.0904	-0.4341	0.1517	-0.2956	0.0227	-0.3564	0.0612	-0.5	0.1358	0	0.3354
1421	S26	SD6	S2SD	0	0.39	-0.5123	0.0142	-0.4876	0.1777	-0.4387	-0.0141	-0.2488	0.2772	-0.6319	0.2563	0	0.2888
1422	S26	SD8	S2SD	0	0.5651	-0.6524	0.0483	-0.6565	0.2624	-0.2282	0.1889	-0.3047	0.4697	-0.5326	0.3328	0	0.5401
1423	S26	S43	S2S4	0	0.2313	-0.4175	0.3239	-0.4533	0.117	-0.6178	0.0537	-0.3843	-0.0642	-0.6925	-0.0142	0	0.3417
1424	S26	S72	S2S7	0	0.5	-0.4083	0.4346	-0.4881	0.3747	-0.1628	0.2662	-0.1965	0.3579	-0.5	0.4328	0	0.5
1425	S26	SE0	S2SE	0	0.612	-0.5134	0.6626	-0.6291	0.5298	-0.1812	0.4338	-0.2977	0.4155	-0.5877	0.5454	0	0.5981
1426	S25	S27	S2S2	0	0.6	-0.3354	0.3705	-0.2693	0.4804	-0.2011	0.2292	-0.2305	0.3005	-0.3117	0.5485	0	0.5447
1427	S25	S28	S2S2	0	0.5485	-0.1504	0.3865	-0.0782	0.4937	-0.2133	0.3385	-0.2391	0.1851	-0.3702	0.3068	0	0.5663
1428	S25	S34	S2S3	0	0.6016	-0.1193	0.4571	-0.2359	0.5396	-0.1927	0.3404	-0.3576	0.3226	-0.2537	0.5639	0	0.5995
1429	S25	S33	S2S3	0.0468	0.7849	-0.0472	0.6752	0.0637	0.7578	-0.0945	0.6355	-0.0947	0.4615	0.0281	0.7929	0	0.7752
1430	S25	S03	S2S0	0	0.5578	-0.318	0.4678	-0.2895	0.4772	-0.1738	0.1556	-0.3109	0.1385	-0.2667	0.3567	0	0.5
1431	S25	S01	S2S0	0	0.4712	-0.2219	0.3952	-0.1658	0.3356	-0.294	0.0934	-0.2535	0.2557	-0.3049	0.4025	0	0.4441
1432	S25	S00	S2S0	0	0.6324	-0.0712	0.5093	0.014	0.5886	-0.0688	0.473	-0.037	0.4302	-0.0488	0.591	0	0.6033
1433	S25	S31	S2S3	0.0245	0.6924	-0.1286	0.5043	-0.0553	0.6456	-0.1602	0.4243	-0.2926	0.2176	-0.1176	0.507	0	0.6383
1434	S25	S32	S2S3	0	0.4557	-0.5016	0.3772	-0.4832	0.4357	-0.3398	0.2273	-0.3774	0.1209	-0.4926	0.2932	0	0.3939
1435	S25	S078	S2S0	0	0.5712	-0.581	0.3389	-0.7293	0.4892	-0.3521	0.349	-0.7413	0.2431	-0.5986	0.4899	0	0.5791
1436	S25	BE423	S2BE	0	0.4453	-0.7386	0.3524	-0.7431	0.3285	-0.342	0.2207	-0.5205	0.0416	-0.5066	0.2692	0	0.4405
1437	S25	S09	S2S0	0	0.8251	-0.2902	0.5754	-0.204	0.682	-0.2305	0.3746	-0.0939	0.4477	-0.2375	0.7845	0	0.8113
1438	S25	S033	S2S0	0	0.4692	-0.4374	0.1904	-0.4651	0.281	-0.3382	0.025	-0.3586	0.0713	-0.4269	0.1845	0	0.3526
1439	S25	SD6	S2SD	0	0.5452	-0.2878	0.4787	-0.3258	0.499	-0.284	0.1404	-0.1628	0.3389	-0.3698	0.5022	0	0.5068
1440	S25	SD8	S2SD	0	0.5566	-0.3052	0.4411	-0.2354	0.5694	-0.2291	0.2655	-0.2467	0.3628	-0.323	0.5182	0	0.5796
1441	S25	S43	S2S4	0	0.6122	0.2299	0.4231	0.1244	0.5195	-0.1557	0.4396	-0.274	0.1715	-0.1384	0.4294	0	0.6025
1442	S25	S72	S2S7	0	0.544	-0.4226	0.4255	-0.4635	0.4494	-0.3407	0.2558	-0.2226	0.3463	-0.6086	0.438	0	0.4885
1443	S25	SE0	S2SE	0	0.5495	-0.134	0.4921	-0.068	0.5229	-0.1199	0.2773	-0.2073	0.353	-0.2343	0.4871	0	0.5189
1444	S27	S28	S2S2	0	0.5871	-0.4266	0.2333	-0.3862	0.4615	-0.2795	0.0658	-0.3591	0.175	-0.455	0.1799	0	0.4958
1445	S27	S34	S2S3	0	0.3201	-0.4367	0.2071	-0.458	0.2946	-0.2886	-0.0086	-0.5173	-0.0272	-0.3653	0.2258	0	0.3575
1446	S27	S33	S2S3	0.3203	0.7765	0.3421	0.716	0.3558	0.7809	0.312	0.8372	-0.0762	0.5795	0.2183	0.7535	0.2987	0.7559
1447	S27	S03	S2S0	0	0.4446	-0.4843	0.0481	-0.4405	0.2649	-0.2262	0.0515	-0.2822	0.2041	-0.3795	0.1898	0	0.3869
1448	S27	S01	S2S0	0	0.5239	-0.2435	0.3135	-0.1601	0.4078	-0.2345	0.2131	-0.3144	0.1814	-0.2315	0.3127	0	0.568
1449	S27	S00	S2S0	0	0.7035	-0.3397	0.5188	-0.2514	0.596	-0.1675	0.6539	-0.2158	0.3699	-0.236	0.425	0	0.6466
1450	S27	S31	S2S3	0	0.5058	-0.3521	0.2261	-0.2642	0.4269	-0.1986	0.1252	-0.263	0.2152	-0.2329	0.2791	0	0.4492
1451	S27	S32	S2S3	0	0.5416	-0.3943	0.2792	-0.3769	0.4734	-0.1554	0.1485	-0.2454	0.2339	-0.3276	0.3486	0	0.4413
1452	S27	S078	S2S0	0	0.7229	-0.2521	0.4897	-0.162	0.6328	-0.1347	0.5533	-0.1846	0.9626	-0.1524	0.6904	0	0.7161
1453	S27	BE423	S2BE	0	0.3737	-0.7507	-0.0197	-0.7666	0.1587	-0.2793	-0.0435	-0.4912	0.035	-0.4305	0.0904	0	0.2579
1454	S27	S09	S2S0	0	0.6735	-0.2033	0.5383	-0.0898	0.6296	-0.1012	0.3679	-0.1519	0.3463	-0.1118	0.6355	0	0.6568
1455	S27	S033	S2S0	0	0.5216	-0.527	0.3789	-0.5582	0.4601	-0.3187	0.2658	-0.4333	0.1829	-0.391	0.2979	0	0.5
1456	S27	SD6	S2SD	0	0.4714	-0.6022	0.1485	-0.6196	0.3391	-0.4474	0.0034	-0.4609	0.0837	-0.5061	0.1886	0	0.2723
1457	S27	SD8	S2SD	0	0.281	-0.4143	0.0473	-0.3708	0.1303	-0.2432	-0.0169	-0.3955	0.0771	-0.463	0.1078	0	0.3261
1458	S27	S43	S2S4	0	0.4392	-0.4	0.2782	-0.3739	0.466	-0.3815	0.0972	-0.4274	0.0896	-0.3625	0.2947	0	0.3933
1459	S27	S72	S2S7	0	0.4415	-0.6025	0.2975	-0.6542	0.389	-0.3153	0.3399	-0.4511	0.2403	-0.6689	0.2687	0	0.4678
1460	S27	SE0	S2SE	0	0.5779	-0.1827	0.3451	-0.1003	0.4805	-0.1031	0.353	-0.2899	0.3277	-0.2428	0.392	0	0.6373
1461	S28	S34	S2S3	0	0.439	-0.187	0.3424	-0.1498	0.3073	-0.3177	0.034	-0.3425	0.0391	-0.4446	0.1326	0	0.3507
1462	S28	S33	S2S3	0	0.5	-0.1665	0.5643	-0.1168	0.5439	-0.2253	0.1927	-0.3453	0.0337	-0.3559	0.2759	0	0.5
1463	S28	S03	S2S0	0	0.6232	-0.1787	0.508	-0.2068	0.638	-0.2553	0.5482	-0.223	0.2506	-0.576	0.4542	0	0.6036
1464	S28	S01	S2S0	0	0.5562	-0.1445	0.6393	-0.085	0.6906	-0.3646	0.5657	-0.3485	0.124	-0.4824	0.4498	0	0.542
1465	S28	S00	S2S0	0	0.3307	-0.3779	0.2963	-0.3383	0.3993	-0.3746	-0.0795	-0.3322	0.0425	-0.5293	-0.0293	0	0.2904
1466	S28	S31	S2S3	0	0.62	-0.2743	0.6194	-0.2473	0.5966	-0.2401	0.2574	-0.3029	0.0758	-0.4467	0.4799	0	0.5651
1467	S28	S32	S2S3	0	0.5	-0.1307	0.5946	-0.1468	0.4827	-0.2307	0.1725	-0.2833	0.0694	-0.4662	0.4677	0	0.5
1468	S28	S078	S2S0	0	0.6572	-0.3764	0.7484	-0.5181	0.5874	-0.2509	0.5128	-0.4274	0.3756	-0.4419	0.5286	0	0.6255
1469	S28	BE423	S2BE	0	0.694	-0.5443	0.7421	-0.5339	0.67	-0.268	0.4269	-0.2604	0.2373	-0.5	0.4148	0	0.6364
1470	S28	S09	S2S0	0	0.4944	-0.163	0.3928	-0.0909	0.5087	-0.2651	0.3928	-0.254	0.1837	-0.372	0.3277	0	0.5024
1471	S28	S033	S2S0	0	0.6614	-0.2497	0.5316	-0.1551	0.5409	-0.1992	0.2771	-0.2487	0.1769	-0.3043	0.4604	0	0.6149
1472	S28	SD6	S2SD	0	0.8108	-0.2268	0.8231	-0.0998	0.8101	-0.1893	0.5653	-0.1959	0.2517	-0.3029	0.6743	0	0.7906
1473	S28	SD8	S2SD	0	0.3429	-0.3699	0.6459	-0.5099	0.4326	-0.3522	0.2107	-0.4313	-0.0212	-0.7427	0.2297	0	0.3888
1474	S28	S43	S2S4	0.0952	0.8177	0.3573	0.7773	0.3068	0.8349	-0.0657	0.6211	-0.161	0.2799	-0.14	0.7461	0.0164	0.7912
1475	S28	S72	S2S7	0.1433	0.7752	0.3354	0.5843	0.3327	0.7249	0.0543	0.8265	-0.0492	1.6097	0.0665	0.5366	0.1875	0.75
1476	S28	SE0	S2SE	0	0.2743	-0.2834	0.4849	-0.4297	0.3873	-0.3443	0.0096	-0.4169	-0.0503	-0.65	0.1222	0	0.3457
1477	S34	S33	S3S3	0.0023	0.7214	-0.0591	0.5054	-0.1866	0.5311	-0.2041	0.2964	-0.2453	0.4244	-0.1601	0.6564	0	0.6304
1478	S34	S03	S3S0	0	0.4716	-0.4955	0.3387	-0.5114	0.2389	-0.4094	0.3361	-0.4386	0.2277	-0.4825	0.3366	0	0.3651
1479	S34	S01	S3S0	0	0.6094	-0.1956	0.477	-0.1258	0.4458	-0.3239	0.2131	-0.0941	0.4394	-0.2232	0.6035	0	0.5927
1480	S34	S00	S3S0	0	0.6088	-0.114	0.4475	-0.0466	0.4953	-0.1495	0.3915	-0.1799	0.3883	-0.13	0.5361	0	0.5808
1481	S34	S31	S3S3	0	0.5	-0.3794	0.4363	-0.4147	0.4248	-0.3828	0.0938	-0.428	0.1913	-0.3715	0.4284	0	0.5
1482	S34	S32	S3S3	0	0.4596	-0.5568	0.3629	-0.5959	0.3498	-0.3406	0.1544	-0.4539	0.1772	-0.4778	0.3838	0	0.3858
1483	S34	S078	S3S0	0	0.3395	-0.6314	0.3044	-0.8343	0.3182	-0.4252	0.0335	-0.8253	0.1478	-0.5566	0.277	0	0.339
1484	S34	BE423	S3BE	0.3797	0.7956	0.3376	0.5841	0.2215	0.6336	0.1327	0.7956	0.0093	0.9473	0.1759	0.7645	0.1445	0.7802
1485	S34	S09	S3S0	0	0.3486	-0.3968	0.2882	-0.4233	0.2872	-0.3813	-0.0162	-0.442	0.2028	-0.426	0.3731	0	0.2733
1486	S34	S033	S3S0	0	0.5833	-0.5072	0.5298	-0.5409	0.571	-0.3234	0.3156	-0.4218	0.2536	-0.3629	0.4961	0	0.5106
1487	S34	SD6	S3SD	0	0.5729	-0.3216	0.4243	-0.3127	0.4675	-0.3262	0.1378	-0.2443	0.297	-0.3053	0.4732	0	0.5417
1488	S34	SD8	S3SD	0	0.4631	-0.5107	0.3178	-0.5258	0.2479	-0.349	0.0278	-0.3953	0.3214	-0.52	0.4139	0	0.3981
1489	S34	S43	S3S4	0	0.6742	-0.0792	0.6692	0.0195	0.6804	-0.2222	0.4422	-0.1431	0.3395	-0.0795	0.6213	0	0.6457
1490	S34	S72	S3S7	0	0.5475	-0.1945	0.4118	-0.3336	0.3639	-0.2472	0.1137	-0.2678	0.2847	-0.4282	0.392	0	0.5091
1491	S34	SE0	S3SE	0	0.6792	-0.3031	0.586	-0.3612	0.5372	-0.213	0.4504	-0.3071	0.4266	-0.3606	0.5932	0	0.5693
1492	S33	S03	S3S0	0	0.6634	-0.3501	0.4135	-0.3086	0.507	-0.2401	0.2023	-0.1977	0.3097	-0.2601	0.495	0	0.5628
1493	S33	S01	S3S0	0	0.826	-0.1911	0.7083	-0.0954	0.6712	-0.2493	0.4591	-0.0757	0.4324	-0.1287	0.7057	0	0.7205
1494	S33	S00	S3S0	0	0.6316	-0.3425	0.4802	-0.2875	0.5019	-0.3157	0.6135	-0.2682	0.3376	-0.3256	0.4911	0	0.5897
1495	S33	S31	S3S3	0	0.6827	-0.2559	0.5207	-0.15	0.6324	-0.1973	0.331	-0.2003	0.3216	-0.14	0.5645	0	0.6118
1496	S33	S32	S3S3	0	0.5666	-0.2767	0.5185	-0.289	0.5848	-0.2518	0.258	-0.2208	0.3167	-0.2881	0.5693	0	0.5581
1497	S33	S078	S3S0	0	0.636	-0.347	0.4592	-0.5455	0.5223	-0.2473	0.3449	-0.6202	0.3783	-0.4037	0.5994	0	0.6251
1498	S33	BE423	S3BE	0	0.5335	-0.6883	0.4287	-0.7144	0.4177	-0.3266	0.1475	-0.437	0.2092	-0.4331	0.408	0	0.4492
1499	S33	S09	S3S0	0	0.7701	-0.1853	0.6623	-0.1013	0.6742	-0.2036	0.3945	-0.1877	0.3918	-0.1548	0.7515	0	0.7558
1500	S33	S033	S3S0	0	0.6557	-0.3314	0.7554	-0.3042	0.6702	-0.3065	0.7245	-0.2088	0.4303	-0.2857	0.6093	0	0.6299
1501	S33	SD6	S3SD	0	0.5003	-0.3836	0.5171	-0.414	0.5332	-0.369	0.1946	-0.294	0.2556	-0.4301	0.4892	0	0.4695
1502	S33	SD8	S3SD	0	0.6288	-0.2746	0.498	-0.1974	0.5661	-0.2013	0.2024	-0.1272	0.4635	-0.2214	0.6155	0	0.6235
1503	S33	S43	S3S4	0	0.5928	-0.1026	0.4478	-0.027	0.4784	-0.2439	0.1783	-0.2169	0.2354	-0.1449	0.4795	0	0.5432
1504	S33	S72	S3S7	0	0.5525	-0.3672	0.6846	-0.4543	0.493	-0.3665	0.3857	-0.3134	0.2812	-0.5766	0.4384	0	0.5
1505	S33	SE0	S3SE	0.1107	0.7906	0.3346	0.7507	0.2779	0.7896	0.0056	0.467	0.0647	0.5508	0.1709	0.7855	0.1401	0.7859
1506	S03	S01	S0S0	0	0.7186	-0.082	0.5837	-0.0479	0.554	-0.1612	0.4684	-0.1735	0.2952	-0.1377	0.5569	0	0.5664
1507	S03	S00	S0S0	0	0.3497	-0.4758	0.3899	-0.4663	0.3381	-0.2764	-0.0226	-0.379	-0.051	-0.4126	0.1273	0	0.2676
1508	S03	S31	S0S3	0	0.8433	-0.3724	0.5765	-0.2934	0.6996	-0.2435	0.2887	-0.1038	0.3631	-0.2791	0.6342	0	0.7925
1509	S03	S32	S0S3	0	0.775	-0.3973	0.5018	-0.3557	0.6281	-0.2917	0.3153	-0.0918	0.4168	-0.4011	0.6342	0	0.7121
1510	S03	S078	S0S0	0	0.61	-0.5056	0.2647	-0.4401	0.4077	-0.2629	0.4126	-0.0937	0.6129	-0.3782	0.4187	0	0.6013
1511	S03	BE423	S0BE	0.1811	0.6397	-0.3475	0.4778	-0.4598	0.5531	-0.2118	0.4171	-0.2549	0.4018	-0.2723	0.595	0	0.5789
1512	S03	S09	S0S0	0	0.5193	-0.481	0.3751	-0.4248	0.4166	-0.2318	0.2105	-0.3513	0.1263	-0.3806	0.2886	0	0.4215
1513	S03	S033	S0S0	0	0.6165	-0.46	0.1409	-0.3976	0.3925	-0.2853	0.1869	-0.1363	0.3411	-0.35	0.4	0	0.5453
1514	S03	SD6	S0SD	0	0.5	-0.3419	0.3792	-0.3528	0.2765	-0.3954	0.0467	-0.3501	-0.0085	-0.4443	0.1984	0	0.5
1515	S03	SD8	S0SD	0	0.4777	-0.4811	0.346	-0.4697	0.4477	-0.2692	0.256	-0.2744	0.3112	-0.4916	0.4228	0	0.4736
1516	S03	S43	S0S4	0	0.656	-0.4066	0.4847	-0.3569	0.5305	-0.4284	0.2734	-0.1721	0.2854	-0.4459	0.4972	0	0.6066
1517	S03	S72	S0S7	0	0.4445	-0.5581	0.6337	-0.5339	0.4255	-0.3217	0.3035	-0.4061	-0.0191	-0.6358	0.2153	0	0.3664
1518	S03	SE0	S0SE	0	0.5	-0.2374	0.4345	-0.2138	0.399	-0.2335	0.2922	-0.2236	0.3393	-0.3468	0.4	0	0.5
1519	S01	S00	S0S0	0	0.7611	-0.0223	0.6613	-0.0272	0.717	-0.2272	0.3717	-0.1756	0.376	-0.1665	0.6857	0	0.7114
1520	S01	S31	S0S3	0	0.5388	-0.2524	0.5252	-0.1982	0.5604	-0.3106	0.2535	-0.2448	0.234	-0.255	0.5027	0	0.5083
1521	S01	S32	S0S3	0	0.375	-0.2177	0.3866	-0.1767	0.3467	-0.3049	-0.0014	-0.253	0.201	-0.3014	0.4031	0	0.3167
1522	S01	S078	S0S0	0	0.576	-0.4147	0.3747	-0.5874	0.4176	-0.3994	0.1899	-0.6736	0.3096	-0.4914	0.3756	0	0.5599
1523	S01	BE423	S0BE	0	0.5514	-0.5361	0.3847	-0.551	0.4761	-0.3861	0.2325	-0.2508	0.2877	-0.3925	0.466	0	0.5095
1524	S01	S09	S0S0	0	0.6807	-0.1069	0.8097	-0.0553	0.6641	-0.2225	0.5884	-0.2205	0.3047	-0.1726	0.6311	0	0.5966
1525	S01	S033	S0S0	0	0.6688	-0.3041	0.4161	-0.2846	0.556	-0.3982	0.5944	-0.3629	0.3608	-0.292	0.5193	0	0.594
1526	S01	SD6	S0SD	0	0.6765	-0.0814	0.6686	0.0161	0.6758	-0.1827	0.5239	-0.1816	0.3439	-0.0983	0.6287	0	0.6632
1527	S01	SD8	S0SD	0	0.4732	-0.3137	0.4066	-0.3035	0.2947	-0.3952	0.062	-0.2208	0.3534	-0.4929	0.4482	0	0.463
1528	S01	S43	S0S4	0.032	0.701	0.3422	0.5904	0.2015	0.6357	-0.1421	0.4217	-0.171	0.2926	-0.0317	0.6042	0	0.5905
1529	S01	S72	S0S7	0	0.4961	-0.1612	0.3935	-0.1329	0.3156	-0.3051	0.1911	-0.2875	0.2259	-0.428	0.3385	0	0.5
1530	S01	SE0	S0SE	0	0.5932	-0.0935	0.6572	-0.0959	0.5852	-0.2387	0.2747	-0.1139	0.4174	-0.2752	0.6242	0	0.5892
1531	S00	S31	S0S3	0	0.4479	-0.3051	0.4672	-0.2549	0.4796	-0.2583	0.0241	-0.3687	-0.0302	-0.2861	0.2559	0	0.3983
1532	S00	S32	S0S3	0	0	-0.3749	0.1707	-0.361	0.1609	-0.4015	-0.0959	-0.3934	-0.0967	-0.4449	0.0598	0	0
1533	S00	S078	S0S0	0	0.5	-0.6541	0.2581	-0.7937	0.2825	-0.3588	0.0646	-0.819	0.0905	-0.614	0.1377	0	0.4438
1534	S00	BE423	S0BE	0	0.2735	-0.6945	0.2075	-0.6818	0.1444	-0.3509	-0.0301	-0.4057	0.008	-0.4725	0.1157	0	0.2049
1535	S00	S09	S0S0	0	0.584	-0.2602	0.4763	-0.1969	0.4572	-0.158	0.2114	-0.1431	0.3302	-0.2115	0.4771	0	0.5153
1536	S00	S033	S0S0	0	0.6706	-0.3499	0.3708	-0.3218	0.5438	-0.3943	0.354	-0.4375	0.293	-0.3481	0.4483	0	0.6727
1537	S00	SD6	S0SD	0	0.6961	-0.0793	0.5077	-0.0492	0.5874	-0.1796	0.2734	-0.0958	0.3942	-0.1329	0.5839	0	0.6159
1538	S00	SD8	S0SD	0	0.183	-0.3477	0.3548	-0.347	0.1886	-0.2527	-0.0113	-0.3326	0.1805	-0.5033	0.2436	0	0.3613
1539	S00	S43	S0S4	0	0.5607	-0.1067	0.511	-0.031	0.583	-0.3449	0.4427	-0.3047	0.1833	-0.2731	0.4333	0	0.5592
1540	S00	S72	S0S7	0	0.4641	-0.3165	0.4096	-0.2629	0.3712	-0.2008	0.1065	-0.2154	0.3046	-0.4005	0.3502	0	0.5
1541	S00	SE0	S0SE	0	0.0572	-0.3908	0.1139	-0.3861	0.032	-0.3401	-0.0796	-0.3501	0.1521	-0.5602	0.1412	0	0.2404
1542	S31	S32	S3S3	0.0899	0.8915	-0.166	0.8227	-0.0437	0.8335	-0.1282	0.9232	0.0036	0.5865	-0.0389	0.837	0.009	0.8452
1543	S31	S078	S3S0	0.1245	0.6817	-0.1279	0.5862	0.0147	0.6387	-0.0364	0.6685	0.0802	0.7539	0.0393	0.6524	0	0.6761
1544	S31	BE423	S3BE	0	0.5191	-0.792	0.3665	-0.7319	0.3186	-0.4564	0.067	-0.3876	0.2484	-0.4964	0.3326	0	0.4169
1545	S31	S09	S3S0	0	0.6598	-0.2334	0.448	-0.1186	0.5987	-0.2244	0.4672	-0.2832	0.3877	-0.2128	0.4558	0	0.623
1546	S31	S033	S3S0	0	0.7828	-0.3171	0.5884	-0.2026	0.6807	-0.1665	0.6735	-0.0901	0.3674	-0.1187	0.6924	0	0.7559
1547	S31	SD6	S3SD	0	0.5821	-0.307	0.5469	-0.2662	0.4988	-0.3923	0.1888	-0.3768	0.0089	-0.3531	0.5154	0	0.5662
1548	S31	SD8	S3SD	0	0.6453	-0.1201	0.4961	-0.0372	0.5988	-0.1418	0.3392	-0.1653	0.5128	-0.2188	0.5529	0	0.6227
1549	S31	S43	S3S4	0	0.86	-0.1899	0.7878	-0.1183	0.776	-0.2262	0.6109	-0.1197	0.3128	-0.1633	0.809	0	0.8176
1550	S31	S72	S3S7	0	0.5615	0.107	0.388	0.0376	0.4216	-0.1969	0.409	-0.3201	0.3083	-0.3073	0.3385	0	0.5954
1551	S31	SE0	S3SE	0	0.5	-0.298	0.4369	-0.2583	0.48	-0.1746	0.1397	-0.2657	0.2798	-0.3454	0.4067	0	0.4755
1552	S32	S078	S3S0	0.0413	0.7199	-0.3094	0.6926	-0.3323	0.6795	-0.1284	0.5904	-0.0274	0.6672	-0.2211	0.6836	0	0.6896
1553	S32	BE423	S3BE	0	0.4457	-0.6662	0.3245	-0.6901	0.2946	-0.3488	0.0494	-0.3722	0.2518	-0.4625	0.348	0	0.3889
1554	S32	S09	S3S0	0	0.5713	-0.3948	0.5444	-0.4022	0.6119	-0.2743	0.2975	-0.3431	0.2141	-0.4043	0.4321	0	0.5235
1555	S32	S033	S3S0	0.0983	0.8064	-0.0453	0.7215	0.0987	0.7484	-0.0481	0.4724	0.0268	0.3954	0.1236	0.772	0	0.7746
1556	S32	SD6	S3SD	0	0.5522	-0.2318	0.5405	-0.1844	0.4657	-0.2725	0.1581	-0.3546	0.0005	-0.3256	0.5202	0	0.5274
1557	S32	SD8	S3SD	0	0.5679	-0.1232	0.4955	-0.073	0.5243	-0.1071	0.5869	-0.1171	0.7825	-0.1906	0.5004	0	0.5255
1558	S32	S43	S3S4	0	0.7887	-0.0456	0.7089	-0.0214	0.6513	-0.2061	0.5094	-0.087	0.3268	-0.1131	0.7424	0	0.7433
1559	S32	S72	S3S7	0	0.3932	-0.2798	0.4894	-0.2451	0.4882	-0.291	0.2087	-0.3707	0.1045	-0.4888	0.3146	0	0.391
1560	S32	SE0	S3SE	0	0.6279	-0.3447	0.7566	-0.3387	0.6956	-0.1478	0.5069	-0.2505	0.3664	-0.3545	0.6126	0	0.5805
1561	S078	BE423	S0BE	0	0.5779	-0.7508	0.6253	-0.7391	0.4705	-0.2678	0.5779	-0.2927	0.5799	-0.4048	0.4031	0	0.5018
1562	S078	S09	S0S0	0	0.6953	-0.3674	0.5811	-0.5398	0.6159	-0.2164	0.4237	-0.7111	0.3089	-0.4459	0.573	0	0.6369
1563	S078	S033	S0S0	0	0.5492	-0.6337	0.3032	-0.6946	0.2842	-0.3479	0.1581	-0.3917	0.4407	-0.4544	0.3809	0	0.3927
1564	S078	SD6	S0SD	0	0.2627	-0.94	0.1458	-1.1508	0.0829	-0.7177	-0.104	-0.9496	-0.175	-0.8085	0.0943	0	0.238
1565	S078	SD8	S0SD	0.1574	0.7777	-0.0881	0.7538	-0.3342	0.7228	0.0017	0.5419	-0.4588	0.6239	-0.2149	0.6553	0	0.7701
1566	S078	S43	S0S4	0	0.629	-0.342	0.5377	-0.3632	0.5115	-0.3281	0.4106	-0.2982	0.5039	-0.3217	0.566	0	0.6005
1567	S078	S72	S0S7	0	0.3984	-0.8694	0.3506	-1.2069	0.2704	-0.4516	0.1409	-0.9321	-0.0035	-0.8223	0.0656	0	0.308
1568	S078	SE0	S0SE	0	0.4943	-0.4999	0.221	-0.803	0.3023	-0.2755	0.044	-0.7255	0.272	-0.5647	0.3434	0	0.4712
1569	BE423	S09	BES0	0	0.0688	-0.791	-0.0679	-0.8128	-0.0872	-0.4796	-0.1344	-0.565	-0.1539	-0.5668	-0.1158	0	0
1570	BE423	S033	BES0	0	0.4787	-0.7068	0.0544	-0.7253	0.1325	-0.333	-0.0862	-0.4095	0.211	-0.4316	0.1838	0	0.3088
1571	BE423	SD6	BESD	0	0.5303	-0.5503	0.4789	-0.5646	0.4702	-0.3627	0.1435	-0.3519	0.1027	-0.3945	0.3317	0	0.4888
1572	BE423	SD8	BESD	0	0.5118	-0.9309	0.4541	-0.8759	0.2886	-0.3132	0.1521	-0.5123	0.1435	-0.6335	0.2577	0	0.3834
1573	BE423	S43	BES4	0	0.5408	-0.454	0.4163	-0.4535	0.423	-0.4002	0.2092	-0.1165	0.334	-0.3595	0.4455	0	0.5
1574	BE423	S72	BES7	0	0.3893	-0.5804	0.3626	-0.5971	0.2591	-0.2132	0.0415	-0.3747	0.0297	-0.4402	0.1231	0	0.4454
1575	BE423	SE0	BESE	0	0.516	-0.6379	0.3088	-0.69	0.3111	-0.2664	0.2084	-0.4515	0.2308	-0.5092	0.2928	0	0.4038
1576	S09	S033	S0S0	0	0.503	-0.4289	0.2116	-0.4515	0.286	-0.3698	-0.0177	-0.373	0.0478	-0.425	0.1898	0	0.326
1577	S09	SD6	S0SD	0	0.598	-0.2715	0.4803	-0.293	0.5792	-0.2864	0.4461	-0.1324	0.419	-0.3688	0.5743	0	0.5732
1578	S09	SD8	S0SD	0	0.5951	-0.1288	0.4931	-0.0622	0.5201	-0.1241	0.2324	-0.2007	0.3712	-0.209	0.5073	0	0.5046
1579	S09	S43	S0S4	0	0.5	-0.1424	0.3971	-0.0863	0.385	-0.3139	0.1398	-0.3383	0.0038	-0.2502	0.2597	0	0.5
1580	S09	S72	S0S7	0	0.6415	-0.3186	0.5901	-0.3762	0.5442	-0.2073	0.373	-0.1834	0.3992	-0.4833	0.4597	0	0.5526
1581	S09	SE0	S0SE	0	0.4427	-0.2449	0.4237	-0.1778	0.4635	-0.2113	0.047	-0.2634	0.3008	-0.32	0.4219	0	0.3621
1582	S033	SD6	S0SD	0.0621	0.7725	-0.0729	0.7073	0.0354	0.7427	-0.1217	0.7498	-0.2252	0.4109	-0.0128	0.7663	0	0.7631
1583	S033	SD8	S0SD	0	0.342	-0.5898	-0.0023	-0.5757	0.2056	-0.3265	-0.0311	-0.3389	0.1993	-0.497	0.2221	0	0.2943
1584	S033	S43	S0S4	0.3977	0.9129	-0.0173	0.8711	0.2104	0.9119	0.0036	0.8709	0.1411	0.5484	0.251	0.8681	0.3245	0.8944
1585	S033	S72	S0S7	0	0.5736	-0.2666	0.3615	-0.2026	0.4379	-0.2539	0.2584	-0.3468	0.1774	-0.3669	0.5025	0	0.5399
1586	S033	SE0	S0SE	0	0.5	-0.3842	0.3665	-0.3891	0.3797	-0.2086	0.1348	-0.2679	0.2602	-0.3597	0.3432	0	0.5
1587	SD6	SD8	SDSD	0	0.3268	-0.5559	0.2894	-0.5666	0.255	-0.4616	0.5481	-0.3581	0.3837	-0.617	0.2563	0	0.3096
1588	SD6	S43	SDS4	0	0.6953	-0.0795	0.7068	0.0164	0.6928	-0.1893	0.5503	-0.2682	0.181	-0.1492	0.6545	0	0.6749
1589	SD6	S72	SDS7	0	0.8263	-0.0674	0.6666	0.0625	0.7648	-0.1527	0.4728	-0.0431	0.4699	-0.1136	0.7853	0	0.7928
1590	SD6	SE0	SDSE	0	0.4011	-0.4506	0.4357	-0.4931	0.4636	-0.2913	0.0912	-0.3328	0.2211	-0.5251	0.3564	0	0.3595
1591	SD8	S43	SDS4	0	0.2754	-0.325	0.3438	-0.3191	0.2798	-0.4927	0.0163	-0.3184	0.1573	-0.5183	0.2759	0	0.1649
1592	SD8	S72	SDS7	0	0.3746	-0.3766	0.3632	-0.6043	0.19	-0.2337	0.0889	-0.3408	0.2383	-0.6582	0.2772	0	0.4077
1593	SD8	SE0	SDSE	0	0.5108	-0.3521	0.3474	-0.4448	0.3721	-0.2037	0.0285	-0.2332	0.4093	-0.46	0.5299	0	0.5039
1594	S43	S72	S4S7	0	0.5168	0.17	0.4774	0.1164	0.5345	-0.2175	0.2283	-0.2994	0.1284	-0.2558	0.3234	0	0.5186
1595	S43	SE0	S4SE	0	0.5	-0.1637	0.3926	-0.1562	0.3386	-0.3676	0.2045	-0.2772	0.1973	-0.4235	0.3261	0	0.5
1596	S72	SE0	S7SE	0	0.2042	-0.3665	0.3635	-0.5856	0.1895	-0.2432	0.0943	-0.3543	0.211	-0.6478	0.2577	0	0.2293
			Mean	0.0133434	0.520397	-0.374894	0.384566	-0.408802	0.397516	-0.267989	0.269364	-0.355924	0.331214	-0.400412	0.367383	0.00497318	0.485707
			Variance	0.00234427	0.0353345	0.0701302	0.0473315	0.103055	0.0488642	0.0173502	0.0620193	0.0604896	0.0988931	0.0470669	0.0568466	0.0011876	0.0374223

## Sheet: S5
Table S5. Mean value of relatedness estimates for seven different estimators and correlation between relatedness estimated using different estimators; p value for the correlation coefficients is shown above diagonal
n=1596 (number of dyads)	TrioML	Wang	LynchLi	LynchRd	Ritland	QuellerGt	DyadML
Mean	0.09669	0.01016	0.00703	-0.01786	-0.01791	-0.01644	0.11322
Variance	0.01701	0.04593	0.05414	0.02283	0.04488	0.04815	0.02092
n=1596 (number of dyads)	TrioMl025	TrioMl095	Wang025	Wang095	LynchLi025	LynchLi095	LynchRd025	LynchRd095	Ritland025	Ritland095	QuellerGt025	QuellerGt095	DyadMl025	DyadMl095
Mean	0.0133434	0.520397	-0.374894	0.384566	-0.408802	0.397516	-0.267989	0.269364	-0.355924	0.331214	-0.400412	0.367383	0.00497318	0.485707
Variance	0.00234427	0.0353345	0.0701302	0.0473315	0.103055	0.0488642	0.0173502	0.0620193	0.0604896	0.0988931	0.0470669	0.0568466	0.0011876	0.0374223
Correlation Coefficient	TrioML	Wang	LynchLi	LynchRd	Ritland	QuellerGt	DyadML
TrioML	1	0	0	0	0	0	0
Wang	0.60203	1	0	0	0	0	0
LynchLi	0.64109	0.9093	1	0	0	0	0
LynchRd	0.77653	0.72222	0.70337	1	0	0	0
Ritland	0.63121	0.52802	0.6585	0.69808	1	0	0
QuellerGt	0.71911	0.79053	0.89208	0.74651	0.78425	1	0
DyadML	0.95271	0.64807	0.67864	0.8174	0.63674	0.74855	1

## Sheet: S6
Table S6. Number of relatives for each bird according to relatedness estimate (a) and CI95 estimate (b).
Nfs - number of birds with full-sibling or parent-offspring relationship; Nsor - number of birds with second-order relationship; Ntor - number of birds with third-order relationship.
a)							b)
Sample	Nfs	Nsor	Ntor	Total			Sample	Nfs	Nsor	Ntor	Total
SF1	6	10	13	29			SF1	1	2	1	4
SF9	2	13	8	23			SF9	0	1	2	3
SA9	0	9	8	17			SA9	0	0	0	0
SC6	2	8	8	18			SC6	0	1	4	5
SC8	1	7	6	14			SC8	0	1	1	2
SF0	2	7	6	15			SF0	0	2	2	4
SF4	3	11	11	25			SF4	0	0	2	2
SF5	3	4	10	17			SF5	0	1	2	3
SF6	0	8	8	16			SF6	0	0	1	1
SF7	2	4	8	14			SF7	0	0	2	2
SF8	7	12	17	36			SF8	0	2	3	5
SE1	1	5	13	19			SE1	0	0	1	1
SE2	2	10	6	18			SE2	0	0	3	3
SD1	3	9	9	21			SD1	0	0	3	3
S069	1	5	12	18			S069	0	1	0	1
S99	3	7	13	23			S99	0	1	0	1
S96	5	11	9	25			S96	0	2	2	4
SA6	7	10	8	25			SA6	0	2	3	5
SD4	2	9	9	20			SD4	0	0	1	1
SC2	0	20	10	30			SC2	0	0	5	5
SC9	2	7	10	19			SC9	0	1	1	2
S87	4	12	13	29			S87	0	1	5	6
S88	0	9	12	21			S88	0	0	1	1
S89	1	2	10	13			S89	0	0	1	1
S94	9	5	6	20			S94	0	4	2	6
S95	1	8	10	19			S95	1	0	1	2
SD0	3	8	12	23			SD0	0	1	1	2
S69	1	5	11	17			S69	0	0	1	1
SC3	4	4	7	15			SC3	0	2	1	3
SA3	5	11	9	25			SA3	1	3	0	4
SA4	1	6	10	17			SA4	0	0	1	1
S70	0	11	10	21			S70	0	0	1	1
S53	2	5	7	14			S53	1	0	0	1
S74	4	9	8	21			S74	0	1	2	3
S46	8	10	5	23			S46	0	2	5	7
S51	7	9	3	19			S51	0	4	1	5
S54	3	12	8	23			S54	0	1	2	3
S26	0	6	10	16			S26	0	0	3	3
S25	2	7	12	21			S25	0	2	1	3
S27	2	10	10	22			S27	0	2	1	3
S28	3	5	16	24			S28	0	0	3	3
S34	4	4	12	20			S34	1	0	2	3
S33	4	8	10	22			S33	0	1	2	3
S03	5	6	11	22			S03	0	1	3	4
S01	3	7	13	23			S01	1	2	0	3
S00	2	8	13	23			S00	0	0	0	0
S31	6	5	10	21			S31	1	1	3	5
S32	1	7	7	15			S32	0	1	2	3
S078	5	11	10	26			S078	0	2	5	7
BE423	2	10	6	18			BE423	1	0	1	2
S09	2	10	10	22			S09	0	1	0	1
S033	4	11	10	25			S033	1	2	5	8
SD6	5	8	6	19			SD6	0	1	2	3
SD8	2	3	8	13			SD8	0	0	3	3
S43	7	7	4	18			S43	1	2	2	5
S72	3	4	9	16			S72	0	0	3	3
SE0	1	3	10	14			SE0	0	0	1	1
Mean	2.98246	7.92982	9.47368	20.386			Mean	0.175439	0.947368	1.85965	2.98246
STDEV	2.20787	3.14449	2.7393	4.62429			STDEV	0.383723	1.02506	1.39436	1.81749

## Sheet: S7
Table S7. a.) Inbreeding coefficients for each bird acording to different inbreedng estimators; b.) Correlation between different estimators and their estimate of inbreeding coefficient, p-value are presented above diagonal
a.)									b.)
	Individual	Year of hatching	TrioML	DyadML	Ritland	LynchRd				Correlation Coef	Ritland	LynchRd	TrioML	DyadML
	S87	2017	0.5976	0.6106	0.2011	0.424				Ritland	1	0	0	0
	SC2	2018	0.4196	0.4467	0.3774	0.4565				LynchRd	0.93643	1	0	0
	S033	2009	0.3805	0.4299	0.2128	0.3455				TrioML	0.76016	0.86684	1	0
	SE2	2019	0.3323	0.3836	0.7809	0.5882				DyadML	0.78224	0.87723	0.99654	1
	S27	2014	0.2887	0.333	0.2075	0.1077
	S95	2017	0.2575	0.2723	0.1025	0.0845
	S078	2011	0.2442	0.2671	0.0675	0.0976
	S96	2018	0.1539	0.1895	0.0475	0.0443
	SA6	2018	0.1526	0.1839	0.0294	0.0347
	BE423	2009	0.1379	0.1675	0.1274	0.1234
	S99	2018	0.1259	0.1484	0.3863	0.3674
	SF8	2019	0.1247	0.1521	0.0112	0.0222
	SF1	2019	0.1124	0.1375	0.0334	0.0588
	S31	2014	0.1015	0.1287	0.0662	0.0792
	S09	2013	0.1014	0.1332	0.065	0.06
	SF9	2019	0.0951	0.1185	0.0135	0.0248
	S25	2014	0.092	0.1154	0.034	0.032
	SD0	2018	0.0891	0.0941	0.0392	0.0527
	SD4	2018	0.0833	0.0958	0.0042	0.0034
	S70	2016	0.0708	0.0717	0.0153	0.0133
	SE1	2019	0.0676	0.0788	-0.0005	-0.0005
	S03	2013	0.0662	0.0623	-0.0092	-0.012
	S69	2016	0.0642	0.0503	-0.0146	-0.0118
	SF4	2019	0.0639	0.0727	-0.0067	-0.0036
	S88	2017	0.0622	0.06	-0.0036	-0.0037
	SA3	2017	0.0614	0.0562	-0.0019	-0.004
	S28	2014	0.0478	0.0455	0.0102	0.0134
	S54	2014	0.0469	0.0612	-0.0204	-0.0228
	S00	2013	0.0461	0.0482	-0.0307	-0.0263
	S53	2016	0.0344	0.029	-0.0355	-0.0281
	S51	2015	0.0344	0.0431	-0.0124	-0.0205
	SA9	2018	0.0279	0.0346	-0.0306	-0.0308
	SC6	2019	0.0216	0.021	-0.0879	-0.0928
	S46	2015	0.0182	0.0243	-0.047	-0.0815
	SA4	2017	0.0165	0.0251	-0.0478	-0.0303
	S34	2014	0.0148	0.0213	-0.0478	-0.0717
	SD6	2018	0.0144	0.0193	-0.0402	-0.0581
	SF0	2019	0.0106	0.0067	-0.1007	-0.0978
	SD1	2018	0.0094	0.0145	-0.061	-0.0662
	S33	2014	0.0069	0.0127	-0.0597	-0.0841
	S069	2018	0.0052	0.0056	-0.1352	-0.0652
	SF5	2019	0.0029	0.0042	-0.099	-0.0955
	S72	2016	0.0024	0.0042	-0.1066	-0.0996
	S74	2016	0.0021	0.0068	-0.0899	-0.098
	SF6	2019	0.0015	0.0024	-0.138	-0.1111
	SC9	2018	0.0014	0.003	-0.1157	-0.1185
	SC3	2018	0.0007	0	-0.1082	-0.1063
	SC8	2019	0	0	-0.1643	-0.1434
	SF7	2019	0	0	-0.1396	-0.1218
	S89	2017	0	0	-0.1082	-0.0851
	S94	2017	0	0	-0.1396	-0.2718
	S26	2014	0	0	-0.1643	-0.1247
	S01	2013	0	0	-0.1082	-0.2077
	S32	2014	0	0.0007	-0.099	-0.1002
	SD8	2018	0	0	-0.1341	-0.0906
	S43	2016	0	0.0001	-0.099	-0.1955
	SE0	2019	0	0	-0.1341	-0.0739
	Mean		0.0826772	0.0928649	0.00160175	0.00312456
	Variance		0.01425	0.01676	0.02419	0.02474
